# Supplementary material for: Measuring femoral neck loads in healthy young and older adults during stair ascent and descent
Source: PLoS One. 2021 Jan 26;16(1):e0245658. doi: 10.1371/journal.pone.0245658 (PMC7837459; doi:10.1371/journal.pone.0245658)
Supplement: S1 Data — (XLSX) [file pone.0245658.s002.xlsx]

## Sheet: Explanation
Group #: 1 is older group, 2 is young group. Condition #: 1 is stair ascent, 2 is stair descent. A1: stress at the anterior area of the femoral neck, peak 1. A1_Reaction: stress casued by joint reaction forces/moments at the anterior area of the femoral neck, peak 1. A1_Muscle: stress casued by muscle forces/moments at the anterior area of the femoral neck, peak 1. S1: stress at the superior area…

## Sheet: Reaction, Muscle component
Group #	Subject #	Condition #	Trial #	A1	A1_Reaction	A1_Muscle	A2	A2_Reaction	A2_Muscle	S1	S1_Reaction	S1_Muscle	S2	S2_Reaction	S2_Muscle	P1	P1_Reaction	P1_Muscle	P2	P2_Reaction	P2_Muscle	I1	I1_Reaction	I1_Muscle	I2	I2_Reaction	I2_Muscle
1	1	1	1	-21.3274	-26.4614	5.13398	-18.3331	-22.2011	3.86802	-0.505114	60.9575	-44.6789	11.4598	48.0587	-36.5989	-29.1596	20.1665	-49.3262	-10.5691	16.3282	-26.8973	-49.7327	-63.0998	13.3671	-37.9724	-57.7603	19.7879
1	1	1	2	-20.7026	-26.0583	5.35568	-14.6702	-22.597	7.92677	0.74906	53.7344	-48.5974	9.93011	47.0456	-37.1155	-26.6575	19.2993	-45.9569	-10.7762	13.5571	-24.3333	-47.0596	-57.7507	10.691	-34.15	-55.672	21.522
1	1	1	3	-19.188	-26.8624	7.6744	-13.9754	-20.7101	6.73469	1.71968	54.5658	-48.8517	9.66317	45.9422	-36.2791	-26.6768	20.8952	-47.572	-12.229	10.7142	-22.9432	-46.0383	-57.6335	11.5951	-33.058	-55.8681	22.8101
1	1	1	4	-20.1883	-25.7012	5.51286	-14.5826	-21.8265	7.24388	0.896606	54.621	-52.1194	9.43264	52.3626	-42.93	-28.2747	19.3358	-47.6105	-10.6576	16.417	-27.0745	-47.9589	-59.9614	12.0025	-34.3123	-57.966	23.6537
1	1	1	5	-20.314	-29.1039	8.78996	-13.6473	-21.4701	7.82271	1.86375	53.4774	-50.8631	9.519	48.0543	-38.5353	-27.6298	23.1622	-50.792	-10.5521	15.7784	-26.3305	-47.1394	-57.7508	10.6114	-33.5686	-54.3256	20.7569
1	1	1	Average	-20.3441	-26.8374	6.49338	-15.0417	-21.7609	6.71922	0.944796	55.4712	-49.0221	10.0009	48.2927	-38.2917	-27.6797	20.5718	-48.2515	-10.9568	14.559	-25.5158	-47.5858	-59.2392	11.6534	-34.6123	-56.3184	21.7061
1	1	2	1	-10.954	-17.1472	6.1932	-14.1529	19.4541	-33.607	11.0925	52.248	-41.1555	9.90114	36.6622	-26.761	-17.3519	3.79125	-21.1432	-13.3573	-23.5417	10.1845	-37.5747	-60.6192	23.0445	-37.0584	-43.349	6.29065
1	1	2	2	-11.9387	-15.628	3.68926	-7.98448	-2.04097	-5.94351	13.6279	56.3838	-42.7559	7.38997	28.1353	-20.7453	-19.0166	0.112871	-19.1295	-8.93288	-3.73429	-5.19859	-43.4881	-63.391	19.9029	-23.0463	-42.7935	19.7472
1	1	2	3	-12.8095	-15.8826	3.07313	-14.6174	21.6008	-36.2182	7.95591	57.1893	-49.2334	10.7698	38.5693	-27.7995	-15.4341	6.62016	-22.0543	-13.6512	-26.0562	12.405	-34.9299	-64.6519	29.722	-38.8885	-45.0365	6.14805
1	1	2	4	-12.1344	-14.8421	2.70771	-12.4953	19.1518	-31.6471	9.56877	54.3317	-44.763	9.36957	33.7115	-24.342	-15.538	3.4145	-18.9525	-11.3917	-23.8229	12.4312	-35.2322	-60.955	25.7227	-33.2038	-39.5901	6.38628
1	1	2	Average	-11.9592	-15.875	3.91582	-12.3125	14.5414	-26.8539	10.5613	55.0382	-44.4769	9.35763	34.2696	-24.9119	-16.8352	3.48469	-20.3199	-11.8333	-19.2888	7.45551	-37.8062	-62.4043	24.598	-33.0492	-42.6923	9.64305
1	2	1	1	-9.88852	-27.539	17.6505	-5.68669	-6.8488	1.16211	6.96532	61.3315	-52.2584	12.3095	59.5582	-47.2487	-37.6918	16.8111	-54.5029	-23.4201	-4.23655	-19.1836	-50.8082	-64.7443	13.9361	-38.2252	-65.7406	27.5154
1	2	1	2	-13.324	-23.4364	10.1124	-5.23649	-3.52926	-1.70723	7.33455	60.1585	-48.1513	12.8913	60.9788	-48.0875	-32.344	2.99716	-35.3412	-22.0363	-3.3228	-18.7135	-49.3242	-62.797	13.4728	-38.9797	-68.2313	29.2516
1	2	1	3	-13.5888	-22.2119	8.62303	-7.11462	-4.30718	-2.80743	8.8065	63.984	-45.3607	15.4852	9.1372	6.34799	-32.3933	5.07562	-37.4689	-24.0734	-10.448	-13.6254	-51.3649	-64.0912	12.7263	-38.0203	-65.5403	27.52
1	2	1	4	-12.5677	-21.4953	8.92766	-8.48493	-3.03621	-5.44872	3.88213	71.1484	-55.1765	10.4789	58.6484	-48.1695	-38.0873	10.0004	-48.0877	-16.3919	-2.69375	-13.6982	-50.3049	-73.3117	23.0068	-35.1419	-65.2865	30.1446
1	2	1	Average	-12.3423	-23.6706	11.3284	-6.63068	-4.43036	-2.20032	6.74712	64.1556	-50.2367	12.7912	47.0806	-34.2894	-35.1291	8.72106	-43.8502	-21.4804	-5.17527	-16.3052	-50.4506	-66.236	15.7855	-37.5918	-66.1997	28.6079
1	2	2	1	-11.0179	50.9691	-61.987	-11.2223	40.9973	-52.2196	3.14644	30.7756	-27.6291	16.9136	61.6292	-44.7156	-38.1138	-65.5176	27.4038	-43.8422	-67.6092	23.767	-41.3863	-61.8524	20.4661	-68.83	-68.9601	0.130046
1	2	2	2	-7.95894	5.35665	-13.3156	-11.7033	54.5867	-66.29	23.4957	68.4119	-44.9162	18.2133	60.2983	-42.085	-41.7482	-39.8471	-1.90117	-40.8447	-63.8436	22.9989	-57.7644	-75.4756	17.7113	-70.5167	-67.174	-3.34265
1	2	2	3	-13.7082	53.9112	-67.6193	-8.55377	33.7086	-42.2623	4.00054	25.7429	-21.7424	14.9678	42.8531	-27.8853	-38.3632	-71.6611	33.2979	-37.3947	-66.9222	29.5274	-40.5861	-54.0171	13.431	-58.6372	-49.6157	-9.02143
1	2	2	4	-9.933	7.84701	-17.78	-7.89424	36.9172	-44.8115	20.7479	43.5687	-22.8209	12.0535	50.0281	-37.9746	-46.3025	-63.3736	17.0711	-37.0982	-61.3737	24.2755	-42.2299	-53.7211	11.4912	-54.2715	-58.129	3.85741
1	2	2	Average	-10.6545	29.521	-40.1755	-9.84339	41.5525	-51.3959	12.8476	42.1248	-29.2771	15.537	53.7022	-38.1651	-41.1319	-60.0998	18.9679	-39.795	-64.9372	25.1422	-45.4917	-61.2666	15.7749	-63.0638	-60.9697	-2.09416
1	3	1	1	-30.0196	-29.0381	-0.981454	-31.0311	-35.5603	4.52915	2.57866	96.021	-62.8976	21.9013	59.8793	-37.978	-19.6971	16.7493	-36.4463	-3.4155	-2.1616	-1.2539	-50.8283	-99.7078	48.8795	-47.6133	-88.8175	41.2042
1	3	1	2	-30.2205	-30.9598	0.73921	-35.2015	-35.9507	0.74915	3.9318	93.8684	-86.8549	25.9488	57.3211	-31.3722	-21.7268	21.4902	-43.217	-6.74878	4.64164	-11.3904	-52.2319	-101.159	48.9269	-61.6158	-70.892	9.27619
1	3	1	3	-31.3058	-31.2308	-0.074998	-34.2311	-33.4872	-0.743842	6.6951	92.7617	-75.7788	28.0262	57.9919	-29.9657	-20.6168	21.9353	-42.5521	-6.72179	-1.77974	-4.94205	-54.3878	-102.169	47.7813	-62.07	-64.5013	2.43133
1	3	1	4	-29.9398	-32.3473	2.40756	-33.7002	-34.4746	0.774411	4.79318	91.5627	-68.3995	23.4414	55.9412	-32.4998	-19.403	24.3092	-43.7122	-3.70408	-2.28761	-1.41647	-51.434	-96.4083	44.9743	-53.9104	-80.6229	26.7124
1	3	1	5	-31.1952	-33.3696	2.17438	-34.3769	-34.251	-0.125864	2.91435	94.009	-81.7331	25.4868	44.9911	-19.5043	-21.0597	27.698	-48.7577	-5.87486	-8.02684	2.15198	-52.6856	-96.1798	43.4942	-54.1613	-86.6986	32.5374
1	3	1	Average	-30.5362	-31.3891	0.852939	-33.7082	-34.7448	1.0366	4.18262	93.6446	-75.1328	24.9609	55.2249	-30.264	-20.5007	22.4364	-42.9371	-5.293	-1.92283	-3.37017	-52.3135	-99.1247	46.8112	-55.8742	-78.3065	22.4323
1	3	2	1	-19.8563	-4.21838	-15.6379	-26.0787	37.7088	-63.7875	27.692	94.8636	-67.1716	36.8582	86.2739	-49.4157	-25.6196	-14.5854	-11.0343	-12.3813	-47.7103	35.329	-70.3286	-121.793	51.4645	-73.0912	-92.7621	19.6708
1	3	2	2	-21.3496	-1.96567	-19.3839	-28.4656	34.4293	-62.8949	27.0109	112.348	-85.3368	37.408	87.7099	-50.3019	-17.3535	-6.35648	-10.997	-13.4176	-47.064	33.6464	-64.8115	-123.358	58.5463	-72.9161	-92.1994	19.2833
1	3	2	3	-23.4876	-16.9798	-6.50774	-29.9746	43.1776	-73.1522	47.3735	77.0446	-29.6711	40.68	91.8712	-51.1911	-21.6825	6.0789	-27.7614	-15.332	-54.9559	39.6238	-72.1398	-124.452	52.3121	-78.2714	-98.7029	20.4315
1	3	2	4	-20.5059	-12.9672	-7.53868	-28.3068	23.1146	-51.4215	31.3681	49.3047	-17.9366	35.2579	76.673	-41.4151	-23.9484	-6.51978	-17.4287	-12.0462	-39.7789	27.7327	-72.6943	-121.018	48.3238	-68.0751	-82.5446	14.4695
1	3	2	5	-21.3143	-5.36192	-15.9524	-27.5128	34.3505	-61.8633	33.9096	87.0913	-53.1818	38.024	70.9496	-32.9256	-23.0212	-18.2271	-4.79409	-14.9144	-49.7217	34.8072	-71.903	-124.458	52.5552	-74.7388	-76.6349	1.89614
1	3	2	Average	-21.3027	-8.29859	-13.0041	-28.0677	34.5562	-62.6239	33.4708	84.1304	-50.6596	37.6456	82.6955	-45.0499	-22.3251	-7.92196	-14.4031	-13.6183	-47.8462	34.2278	-70.3754	-123.016	52.6404	-73.4185	-88.5688	15.1502
1	4	1	1	-14.8909	-20.0278	5.1369	-12.2577	-7.57607	-4.68167	-0.701478	94.3272	-58.5175	16.4901	87.5986	-71.1085	-40.6931	6.14386	-46.8369	-19.1151	-3.06108	-16.054	-55.6843	-108.983	53.2991	-47.3958	-95.1564	47.7605
1	4	1	2	-17.403	-24.2652	6.86212	-14.8098	2.17487	-16.9847	4.20465	94.9329	-65.8122	15.9207	81.5365	-65.6158	-38.0036	2.4143	-40.4179	-17.1805	1.51589	-18.6964	-57.6961	-112.246	54.5495	-45.148	-89.1886	44.0406
1	4	1	3	-15.8716	-19.228	3.35645	-11.809	-11.0587	-0.750368	4.51381	90.3336	-60.6346	19.31	87.9439	-68.6339	-37.9922	0.106832	-38.099	-22.8132	-14.9034	-7.90985	-59.2366	-104.138	44.9013	-52.5824	-96.0902	43.5078
1	4	1	4	-18.6057	-26.8131	8.20744	-8.6215	-9.57221	0.950718	-0.850384	98.6277	-66.5791	19.5558	91.7708	-72.215	-38.3474	13.5321	-51.8795	-27.7713	-18.7851	-8.98625	-55.4087	-108.637	53.228	-52.9267	-100.162	47.235
1	4	1	5	-16.7926	-20.1494	3.35676	-11.291	-10.3708	-0.920261	0.801296	101.591	-71.3949	18.2313	90.2381	-72.0068	-40.8768	4.37486	-45.2517	-22.502	-12.5526	-9.94938	-57.0589	-111.714	54.6546	-51.1982	-98.2505	47.0523
1	4	1	Average	-16.7128	-22.0967	5.38393	-11.7578	-7.28057	-4.47725	1.59358	95.9624	-64.5877	17.9016	87.8176	-69.916	-39.1826	5.31438	-44.497	-21.8764	-9.55725	-12.3192	-57.0169	-109.143	52.1265	-49.8502	-95.7695	45.9193
1	4	2	1	-12.7079	-1.48531	-11.2226	-15.6279	32.634	-48.2619	20.1585	68.9247	-48.7661	22.7683	77.7406	-54.9724	-25.6244	-14.1636	-11.4607	-28.341	-37.9106	9.56963	-50.6518	-91.873	41.2212	-66.4054	-84.8923	18.4869
1	4	2	2	-9.71754	-5.24408	-4.47346	-10.5913	39.7917	-50.383	29.7312	85.4795	-55.7483	20.9383	69.8281	-48.8899	-27.3774	-14.7664	-12.611	-29.186	-41.8673	12.6813	-56.2196	-93.5094	37.2897	-59.6011	-76.8906	17.2896
1	4	2	3	-14.0064	25.4606	-39.467	-11.3568	34.0649	-45.4217	11.609	79.6776	-68.0686	18.5384	61.5768	-43.0384	-24.019	-32.0721	8.05309	-26.571	-42.3686	15.7976	-47.4217	-88.1004	40.6787	-55.65	-71.0704	15.4204
1	4	2	4	-12.3012	-4.68629	-7.61496	-13.693	36.6975	-50.3905	35.3181	86.997	-51.6789	23.6048	69.5573	-45.9525	-32.5335	-21.8501	-10.6835	-31.0935	-47.9954	16.902	-65.4382	-95.4712	30.0331	-65.9434	-79.4411	13.4976
1	4	2	5	-10.5081	14.9267	-25.4348	-13.1635	32.9322	-46.0957	17.1607	92.8985	-75.7378	18.7027	66.9943	-48.2916	-29.9876	-12.574	-17.4136	-28.9077	-48.7712	19.8635	-54.4013	-103.685	49.2833	-58.0593	-81.0633	23.0039
1	4	2	Average	-11.8482	5.79431	-17.6426	-12.8865	35.2241	-48.1105	22.7955	82.7955	-60	20.9105	69.1394	-48.2289	-27.9084	-19.0853	-8.82313	-28.8198	-43.7826	14.9628	-54.8265	-94.5277	39.7012	-61.1318	-78.6715	17.5397
1	5	1	1	-10.7174	-5.09243	-5.62494	-15.9073	3.02761	-18.9349	10.126	70.5171	-54.6524	11.7766	62.3402	-50.5636	-30.9155	-0.555058	-30.3604	-10.3482	-8.56187	-1.78628	-49.0904	-74.1353	25.0449	-37.5202	-72.9458	35.4256
1	5	1	2	-14.3565	-1.96841	-12.3881	-17.4258	10.0352	-27.461	6.48298	73.2243	-44.992	14.2517	58.5465	-44.2948	-25.8958	-4.31806	-21.5777	-10.0299	-16.6777	6.6478	-46.4513	-78.0835	31.6322	-40.6457	-64.0694	23.4237
1	5	1	3	-16.7689	-2.05089	-14.718	-20.5322	6.77806	-27.3102	7.3232	70.4922	-48.1202	14.8946	66.2534	-51.3588	-24.1415	-1.95797	-22.1835	-8.89996	-14.722	5.82205	-47.4633	-68.1199	20.6566	-42.6891	-70.3072	27.6181
1	5	1	4	-13.5205	-9.67989	-3.84056	-15.1409	12.2392	-27.3801	8.00041	68.6099	-59.6924	13.6799	56.3471	-42.6672	-30.3225	2.38837	-32.7109	-10.9975	6.22924	-17.2268	-49.3459	-74.4961	25.1503	-38.3304	-65.2749	26.9444
1	5	1	5	-13.4082	-4.82266	-8.58554	-18.7725	12.2773	-31.0498	6.11376	70.7077	-49.8125	14.8866	65.7263	-50.8397	-26.8401	-1.29243	-25.5477	-10.4169	-18.6833	8.26637	-46.9236	-70.4887	23.5651	-43.8384	-72.8553	29.0169
1	5	1	Average	-13.7543	-4.72286	-9.03142	-17.5557	8.87146	-26.4272	7.60926	70.7102	-51.4539	13.8979	61.8427	-47.9448	-27.6231	-1.14703	-26.4761	-10.1385	-10.4831	0.344632	-47.8549	-73.0647	25.2098	-40.6048	-69.0905	28.4857
1	5	2	1	-8.12715	32.6122	-40.7394	-8.32655	39.8426	-48.1691	22.7042	25.1036	-2.39936	11.3496	27.0551	-15.7056	-19.8031	-29.9019	10.0988	-14.6184	-45.1704	30.552	-39.6429	-59.4611	19.8182	-33.7771	-30.9298	-2.84732
1	5	2	2	-9.74223	37.4765	-47.2187	-9.9395	41.1832	-51.1227	18.4632	59.9545	-41.4913	12.7778	34.8192	-22.0414	-24.422	-44.4251	20.0031	-14.5239	-43.4681	28.9443	-48.2679	-67.6125	19.3445	-36.6375	-30.0948	-6.54272
1	5	2	3	-15.7243	37.0832	-52.8074	-7.55268	37.0292	-44.5819	18.6838	68.1421	-49.4583	9.55312	27.06	-17.5069	-18.5129	-44.7249	26.212	-12.1197	-39.6071	27.4874	-51.6551	-75.4818	23.8266	-28.5257	-29.11	0.58426
1	5	2	4	-12.2692	3.43238	-15.7016	-8.15041	43.9487	-52.0991	17.2742	58.776	-41.5018	11.428	31.6402	-20.2122	-24.1613	-40.3283	16.1671	-13.8771	-43.1347	29.2576	-46.3903	-66.0446	19.6543	-30.8898	-26.1615	-4.72829
1	5	2	5	-11.6116	3.54022	-15.1518	-10.3479	37.0387	-47.3866	17.0539	62.056	-45.0021	13.717	25.6705	-11.9535	-20.0416	-41.5416	21.5	-10.9205	-38.8792	27.9587	-44.9684	-69.7238	24.7554	-34.507	-28.1784	-6.32854
1	5	2	Average	-11.4949	22.8289	-34.3238	-8.86342	39.8085	-48.6719	18.8359	54.8065	-35.9706	11.7651	29.249	-17.4839	-21.3882	-40.1844	18.7962	-13.2119	-42.0519	28.84	-46.1849	-67.6647	21.4798	-32.8674	-28.8949	-3.97252
1	6	1	1	-10.7227	-17.4299	6.70721	-8.99736	-13.5606	4.56326	-2.76554	67.6212	-62.7888	13.8691	41.3753	-27.5062	-35.3453	11.4628	-46.8081	-15.3643	9.19339	-24.5577	-40.653	-70.8341	30.1811	-32.5632	-45.2501	12.6868
1	6	1	2	-9.59042	-18.4376	8.84717	-9.58574	-21.7747	12.189	1.31704	63.9336	-65.8831	20.0552	54.3454	-34.2902	-32.8365	11.9524	-44.7889	-17.04	11.2123	-28.2523	-37.5073	-70.9566	33.4493	-45.5082	-61.2658	15.7577
1	6	1	3	-10.2982	-15.4149	5.11679	-6.07777	-9.96216	3.88439	0.355332	64.9639	-65.3098	10.7799	42.5287	-31.7487	-35.4562	8.97357	-44.4298	-19.2295	2.27233	-21.5018	-41.4415	-70.0668	28.6253	-30.3225	-52.595	22.2724
1	6	1	4	-11.9025	-19.6289	7.72635	-10.6481	-14.2053	3.55717	-4.52702	68.8683	-67.8191	12.9958	47.2452	-34.2494	-33.6842	14.9176	-48.6018	-20.101	9.57516	-29.6761	-37.7368	-75.1839	37.4472	-34.5481	-52.1673	17.6192
1	6	1	5	-16.0655	-28.6038	12.5382	-6.62045	-5.02226	-1.59819	-6.69609	67.1988	-81.6965	9.91125	47.8884	-37.9772	-39.0783	20.1917	-59.27	-21.5471	6.63216	-28.1792	-40.1593	-74.4739	34.3146	-36.1866	-56.1837	19.9971
1	6	1	Average	-11.7159	-19.903	8.18715	-8.38589	-12.905	4.51912	-2.46326	66.5172	-68.6994	13.5222	46.6766	-33.1543	-35.2801	13.4996	-48.7797	-18.6564	7.77707	-26.4334	-39.4996	-72.3031	32.8035	-35.8257	-53.4924	17.6666
1	6	2	1	-12.1528	-2.81422	-9.33854	-10.7032	24.8366	-35.5399	34.4291	47.8786	-13.4495	10.3999	23.483	-13.0831	-29.5598	-31.6085	2.04868	-17.6142	-30.2402	12.626	-62.4507	-58.7427	-3.70805	-37.1357	-28.9714	-8.16433
1	6	2	2	-7.87937	0.0307952	-7.91016	-10.1273	25.102	-35.2294	39.8382	52.4668	-12.6285	10.8482	26.7555	-15.9073	-27.1311	-32.1916	5.0605	-18.2293	-30.9444	12.7151	-55.6051	-60.4436	4.83857	-37.9873	-31.2493	-6.73805
1	6	2	3	-8.05644	4.45343	-12.5099	-10.7635	24.1338	-34.8973	38.4102	53.4732	-15.063	10.7783	23.2162	-12.4378	-31.3598	-22.6392	-8.72059	-15.7037	-29.7576	14.0539	-57.2404	-63.2514	6.01098	-36.1782	-27.6483	-8.52994
1	6	2	4	-9.44137	0.587632	-10.029	-9.66727	22.9676	-32.6348	31.5128	41.0362	-9.52341	10.5949	26.893	-16.2981	-26.1178	-29.2487	3.1309	-18.3683	-28.5179	10.1497	-49.1371	-53.1771	4.04003	-36.9577	-32.8063	-4.15138
1	6	2	5	-10.6166	-1.67813	-8.9385	-10.6209	7.18104	-17.802	38.0154	47.0947	-9.07934	11.3691	30.0903	-18.7211	-26.756	-27.9792	1.22324	-17.2706	-27.6081	10.3375	-53.5094	-54.2981	0.788732	-37.7912	-30.5782	-7.213
1	6	2	Average	-9.62931	0.115902	-9.74522	-10.3765	20.8442	-31.2207	36.4412	48.3899	-11.9487	10.7981	26.0876	-15.2895	-28.1849	-28.7335	0.548547	-17.4372	-29.4136	11.9764	-55.5885	-57.9826	2.39405	-37.21	-30.2507	-6.95934
1	7	1	1	-12.0062	-28.6263	16.62	-4.76839	0.969257	-5.73765	4.67716	68.314	-46.9273	14.0177	49.4448	-35.4272	-36.628	18.0843	-54.7123	-16.7244	-5.12217	-11.6023	-50.7117	-72.7252	22.0135	-35.2267	-55.3597	20.133
1	7	1	2	-14.5417	-32.3771	17.8354	-5.04618	2.07587	-7.12205	5.29704	61.7076	-31.0196	12.1836	46.3788	-34.1952	-30.7346	21.7345	-52.4691	-14.5193	-7.32086	-7.19848	-49.5029	-67.6953	18.1924	-31.6986	-52.3456	20.647
1	7	1	3	-13.0266	-32.0055	18.9789	-4.27847	3.44633	-7.7248	7.31894	67.8426	-52.5095	14.472	50.434	-35.9621	-34.8369	18.6072	-53.444	-18.0511	-8.6235	-9.42761	-51.7968	-72.2299	20.433	-36.6488	-56.5325	19.8837
1	7	1	4	-14.6768	-39.033	24.3562	-4.61424	4.16852	-8.78276	10.7913	68.8484	-60.5708	17.2022	50.8352	-33.633	-38.7908	19.7856	-58.5764	-19.3411	-9.78956	-9.55155	-56.2563	-76.0932	19.8369	-41.077	-57.2631	16.1861
1	7	1	5	-13.5178	-29.5147	15.997	-3.59112	-8.4726	4.88147	12.582	69.6248	-55.9975	15.8881	52.3308	-36.4427	-37.6862	18.2619	-55.9481	-20.3002	-13.798	-6.5022	-59.8709	-76.0177	16.1467	-39.5887	-58.755	19.1663
1	7	1	Average	-13.5538	-32.3113	18.7575	-4.45968	0.437476	-4.89716	8.13328	67.2675	-49.405	14.7527	49.8847	-35.132	-35.7353	19.2947	-55.03	-17.7872	-8.93081	-8.85642	-53.6277	-72.9522	19.3245	-36.848	-56.0512	19.2032
1	7	2	1	-9.59993	4.31503	-13.915	-6.68781	14.15	-20.8378	22.1737	57.9954	-35.8217	10.9458	20.5216	-9.57574	-29.2869	-25.8559	-3.43102	-13.8907	-20.0775	6.18681	-58.928	-65.8143	6.88629	-31.1244	-23.9929	-7.13153
1	7	2	2	-7.1399	31.0834	-38.2233	-4.79075	16.271	-21.0617	30.6989	45.334	-14.6351	10.5718	19.5644	-8.99261	-32.064	-38.1465	6.08259	-15.6153	-19.8318	4.21654	-56.1703	-54.665	-1.50531	-30.8784	-23.0103	-7.86805
1	7	2	3	-6.86563	1.39014	-8.25577	-5.9771	13.3655	-19.3426	17.836	54.8647	-37.0288	10.5068	18.7548	-8.24806	-29.5786	-25.1524	-4.42619	-13.5523	-16.8406	3.28825	-51.8302	-62.9251	11.0948	-29.8804	-22.2365	-7.64393
1	7	2	4	-7.24839	12.7924	-20.0408	-6.49079	13.6969	-20.1877	19.5179	55.6641	-36.1462	12.0011	20.3039	-8.30274	-28.4198	-22.8617	-5.55807	-14.3885	-17.0269	2.63846	-54.8289	-63.4556	8.62667	-32.7797	-23.7973	-8.98241
1	7	2	Average	-7.71346	12.3952	-20.1087	-5.98661	14.3708	-20.3575	22.5566	53.4646	-30.9079	11.0064	19.7862	-8.77979	-29.8373	-28.0041	-1.83317	-14.3617	-18.4442	4.08251	-55.4394	-61.715	6.27562	-31.1657	-23.2592	-7.90648
1	8	1	1	-4.434	-1.0835	-3.3505	-4.91316	15.2866	-20.1998	-1.77122	88.9846	-60.3455	9.23841	-0.384683	9.62309	-67.1727	-28.1878	-38.9849	-43.1899	-28.4753	-14.7146	-56.3993	-94.5296	38.1303	-46.1725	-85.4968	39.3243
1	8	1	2	-3.3703	-10.5209	7.15059	-4.30251	4.24958	-8.55208	4.7967	86.8131	-56.8588	7.60705	52.6903	-45.0832	-69.0714	-27.0825	-41.9889	-42.0855	-37.2256	-4.85987	-63.7138	-94.3953	30.6814	-46.2421	-81.4935	35.2514
1	8	1	3	-3.81088	-17.8098	13.9989	-6.96184	13.1149	-20.0768	2.01562	84.4956	-56.0201	5.59579	-9.29643	14.8922	-62.04	-18.1155	-43.9245	-37.4467	-21.5353	-15.9114	-56.5454	-91.1356	34.5902	-40.3147	-71.523	31.2083
1	8	1	4	-2.95719	-10.9678	8.01063	-3.8297	0.418671	-4.24837	1.72939	81.1737	-51.2389	10.0066	71.08	-61.0734	-61.3526	-28.5411	-32.8115	-38.8954	-31.9008	-6.99465	-56.9678	-87.4069	30.4391	-45.6414	-78.4892	32.8479
1	8	1	5	-2.42581	-13.5135	11.0877	-4.3163	6.47578	-10.7921	3.3276	80.3925	-66.1013	11.5431	73.4282	-61.8851	-57.5063	-24.3641	-33.1422	-45.5455	-35.7961	-9.74938	-55.3711	-86.2113	30.8403	-50.9678	-81.3259	30.3581
1	8	1	Average	-3.39964	-10.7791	7.37946	-4.8647	7.90911	-12.7738	2.01962	84.3719	-58.1129	8.79818	37.5035	-28.7053	-63.4286	-25.2582	-38.1704	-41.4326	-30.9866	-10.446	-57.7995	-90.7357	32.9363	-45.8677	-79.6657	33.798
1	8	2	1	-3.03822	11.3363	-14.3745	-15.8093	15.9179	-31.7272	34.0318	83.21	-49.1782	16.8889	15.4152	1.47374	-56.2594	-40.7867	-15.4727	-23.0076	-32.444	9.43645	-82.1977	-93.9193	11.7216	-44.3654	-29.0093	-15.3561
1	8	2	2	-2.83954	45.8146	-48.6541	-14.1662	46.7092	-60.8755	28.4826	89.7588	-61.2762	16.1115	33.3829	-17.2714	-57.8416	-38.9438	-18.8979	-29.1654	-55.7217	26.5563	-78.533	-100.231	21.6983	-55.0867	-42.6729	-12.4138
1	8	2	3	-1.55017	38.0418	-39.592	-12.492	39.5438	-52.0358	22.6842	56.157	-33.4728	17.7149	35.8814	-18.1665	-52.9286	-32.3322	-20.5964	-26.5519	-45.8267	19.2748	-66.4651	-93.0129	26.5478	-55.5939	-44.2051	-11.3888
1	8	2	4	-2.77405	1.56309	-4.33713	-13.9207	44.6227	-58.5434	24.3991	72.6934	-48.2943	17.4428	33.6107	-16.1679	-49.782	-33.8449	-15.9371	-26.9008	-52.8961	25.9953	-66.3496	-83.1737	16.8241	-54.5933	-39.6815	-14.9117
1	8	2	Average	-2.55049	24.1889	-26.7394	-14.0971	36.6984	-50.7955	27.3994	75.4548	-48.0554	17.0395	29.5725	-12.533	-54.2029	-36.4769	-17.726	-26.4064	-46.7221	20.3157	-73.3863	-92.5843	19.1979	-52.4098	-38.8922	-13.5176
1	9	1	1	-16.8001	-25.6146	8.81454	-10.8451	-17.2812	6.43607	-5.80384	46.5698	-43.0201	7.15832	11.744	-4.58563	-20.4734	18.3765	-38.8499	-14.7629	7.52652	-22.2894	-31.0176	-53.5503	22.5326	-27.3793	-48.8568	21.4775
1	9	1	2	-16.6658	-26.5275	9.86169	-10.8391	-14.8921	4.05296	-4.3792	46.2437	-41.8429	5.96975	24.7547	-18.785	-20.667	18.1809	-38.8479	-10.3815	9.38091	-19.7624	-32.3237	-54.1813	21.8577	-25.5625	-48.9242	23.3617
1	9	1	3	-15.0591	-24.3864	9.32727	-10.9071	-17.2029	6.29577	-4.46092	45.6833	-37.3929	6.46693	44.9438	-38.4769	-19.4876	20.2647	-39.7523	-12.2774	11.9489	-24.2263	-29.7021	-51.6702	21.9681	-29.5646	-50.8128	21.2482
1	9	1	4	-14.9519	-26.3686	11.4166	-8.92232	-11.8034	2.88104	-2.64077	44.7351	-33.8795	6.78297	5.46303	1.31994	-20.0973	20.2312	-40.3285	-11.3614	11.1726	-22.534	-31.4756	-51.4274	19.9518	-26.0885	-48.4228	22.3343
1	9	1	5	-14.2741	-24.3768	10.1027	-10.1577	-15.6361	5.47846	-4.75632	48.1522	-38.3714	7.12231	38.9507	-31.8284	-20.8305	18.3401	-39.1706	-11.7749	10.6463	-22.4212	-30.0915	-53.7094	23.6179	-28.7166	-48.2593	19.5427
1	9	1	Average	-15.5502	-25.4548	9.90456	-10.3343	-15.3631	5.02886	-4.40821	46.2768	-38.9014	6.70006	25.1713	-18.4712	-20.3112	19.0787	-39.3898	-12.1116	10.135	-22.2467	-30.9221	-52.9077	21.9856	-27.4623	-49.0552	21.5929
1	9	2	1	-12.2745	-11.2853	-0.98927	-16.7023	3.17831	-19.8806	12.4881	32.3766	-19.8885	10.3847	31.1346	-20.75	-15.3381	-4.72473	-10.6134	-11.1628	-7.09916	-4.06362	-39.1644	-37.841	-1.32333	-37.8911	-36.963	-0.928122
1	9	2	2	-10.5639	-2.46601	-8.09785	-16.0887	2.6078	-18.6965	9.23334	23.9986	-14.7653	11.206	30.815	-19.609	-15.5336	-2.95444	-12.5791	-11.8568	-11.093	-0.76373	-31.2148	-40.8182	9.60336	-38.8557	-36.0167	-2.83899
1	9	2	3	-13.5587	-1.37949	-12.1792	-15.6577	3.18229	-18.84	9.35389	29.9575	-20.6036	10.0713	32.0161	-21.9448	-14.1224	-1.13845	-12.984	-12.2645	-7.04011	-5.2244	-33.7886	-32.7223	-1.0663	-37.8363	-35.9175	-1.91885
1	9	2	4	-11.0602	-7.33261	-3.72759	-13.2	6.89993	-20.0999	9.82051	36.5552	-26.7347	9.84694	32.163	-22.3161	-14.0676	1.20309	-15.2707	-13.0666	-11.6025	-1.46411	-34.6342	-41.8598	7.2256	-35.9501	-35.9404	-0.009739
1	9	2	5	-9.66048	0.560002	-10.2205	-15.0069	4.72841	-19.7353	8.3921	35.2876	-26.8955	9.92272	34.3593	-24.4366	-13.6314	-7.55023	-6.08121	-12.9313	-9.49714	-3.43413	-30.6647	-40.6565	9.99182	-37.6516	-39.1924	1.54079
1	9	2	Average	-11.4236	-4.38067	-7.04289	-15.3311	4.11935	-19.4505	9.85759	31.6351	-21.7775	10.2863	32.0976	-21.8113	-14.5386	-3.03295	-11.5057	-12.2564	-9.26638	-2.99	-33.8933	-38.7796	4.88623	-37.637	-36.806	-0.830983
1	10	1	1	-9.97064	-9.80539	-0.16525	-6.96624	-7.56869	0.602455	15.512	71.4569	-46.8575	14.4422	63.7973	-49.3552	-33.6731	1.16208	-34.8352	-17.1006	0.242292	-17.3429	-61.5636	-77.9781	16.4145	-38.1209	-70.362	32.2411
1	10	1	2	-8.42437	-6.13185	-2.29253	-6.97445	-11.5158	4.54134	16.012	71.9485	-49.6434	15.711	62.2713	-46.5603	-35.9118	-0.921695	-34.9901	-16.3499	4.10928	-20.4592	-63.3345	-80.4056	17.0711	-38.862	-68.6905	29.8285
1	10	1	3	-9.44317	-9.32916	-0.114008	-6.42409	0.250893	-6.67498	17.4654	69.6674	-56.2796	13.9129	50.5805	-36.6676	-38.6437	-2.18044	-36.4633	-17.8157	-6.05051	-11.7652	-66.0489	-82.473	16.424	-35.5675	-57.9516	22.3841
1	10	1	4	-8.17079	-7.99493	-0.175864	-6.80416	-8.67781	1.87365	17.0564	72.5148	-30.4222	14.5772	56.3908	-41.8137	-38.0885	-5.25676	-32.8318	-16.8508	7.0179	-23.8687	-61.808	-79.5648	17.7568	-38.008	-61.8671	23.8592
1	10	1	5	-8.49677	-10.124	1.62722	-6.27856	-4.67016	-1.6084	16.4192	75.499	-41.395	13.7431	64.3193	-50.5762	-35.6852	1.99743	-37.6827	-20.5582	-1.38821	-19.17	-60.3304	-80.5715	20.2412	-40.5799	-70.3777	29.7978
1	10	1	Average	-8.90115	-8.67706	-0.224086	-6.6895	-6.43631	-0.253188	16.493	72.2173	-44.9195	14.4773	59.4719	-44.9946	-36.4005	-1.03988	-35.3606	-17.7351	0.786149	-18.5212	-62.6171	-80.1986	17.5815	-38.2277	-65.8498	27.6221
1	10	2	1	-7.99898	-3.93205	-4.06693	-15.7961	31.6212	-47.4173	44.9921	63.7496	-18.7575	18.9979	30.4831	-11.4852	-26.0504	-18.8718	-7.17853	-24.1309	-39.764	15.633	-65.4041	-70.0621	4.65799	-57.0221	-38.3713	-18.6509
1	10	2	2	-14.1543	1.03107	-15.1854	-14.3552	30.4336	-44.7888	39.7659	52.6809	-12.9151	20.1808	36.1611	-15.9803	-32.7693	-22.2214	-10.5479	-25.5982	-37.4209	11.8227	-74.3483	-67.3659	-6.98244	-59.9417	-42.3735	-17.5682
1	10	2	3	-8.28574	4.94686	-13.2326	-14.2523	35.5182	-49.7705	34.1967	49.5979	-15.4012	18.7489	41.5482	-22.7994	-29.8101	-23.3255	-6.48463	-27.9194	-41.3872	13.4678	-58.0842	-59.3276	1.24336	-60.1644	-47.9471	-12.2173
1	10	2	4	-10.839	-2.19789	-8.64113	-15.654	33.9807	-49.6347	29.6315	51.7219	-22.0904	16.8943	36.8057	-19.9114	-28.6867	-21.278	-7.40871	-28.0658	-47.4106	19.3447	-55.6581	-65.1251	9.46701	-57.159	-45.4989	-11.6601
1	10	2	5	-11.6265	2.57572	-14.2022	-12.5496	32.682	-45.2316	22.7152	52.5235	-29.8082	23.9719	38.6377	-14.6658	-30.3021	-16.8322	-13.47	-25.5273	-41.6905	16.1632	-59.6349	-56.7225	-2.91242	-53.8113	-38.9029	-14.9084
1	10	2	Average	-10.5809	0.484741	-11.0657	-14.5214	32.8472	-47.3686	34.2603	54.0548	-19.7945	19.7588	36.7272	-16.9684	-29.5237	-20.5058	-9.01794	-26.2483	-41.5346	15.2863	-62.6259	-63.7206	1.0947	-57.6197	-42.6187	-15.001
1	11	1	1	-13.5934	-22.2076	8.61425	-17.2628	5.2297	-22.4925	5.55738	47.4554	-40.9652	14.3785	41.6954	-27.3169	-18.2917	7.20087	-25.4926	-6.0034	-10.8587	4.85532	-37.8883	-53.0077	15.1193	-37.5	-49.1358	11.6359
1	11	1	2	-12.7872	-16.9563	4.16914	-22.2847	-1.14488	-21.1399	5.0383	51.3429	-35.1439	13.7436	36.779	-23.0354	-18.1562	3.74558	-21.9017	-7.85328	-6.72498	-1.1283	-35.105	-54.3235	19.2185	-43.6596	-42.5793	-1.08033
1	11	1	3	-13.6958	-17.2432	3.54733	-15.0051	1.14562	-16.1507	4.74055	50.4139	-38.9617	12.4349	34.8679	-22.4331	-18.5004	6.08688	-24.5873	-6.04974	-7.89289	1.84316	-37.1915	-51.3479	14.1564	-30.8225	-43.6769	12.8545
1	11	1	4	-12.7708	-13.2861	0.515324	-14.431	-0.881187	-13.5498	3.87261	48.6776	-35.6465	11.4572	27.4258	-15.9687	-17.7679	3.3033	-21.0712	-5.94603	-7.03529	1.08926	-35.2075	-47.8929	12.6854	-30.5982	-34.3695	3.77128
1	11	1	Average	-13.2118	-17.4233	4.21151	-17.2459	1.08731	-18.3332	4.80221	49.4724	-37.6793	13.0035	35.192	-22.1885	-18.179	5.08416	-23.2632	-6.46311	-8.12797	1.66486	-36.3481	-51.643	15.2949	-35.6451	-42.4404	6.79532
1	11	2	1	-15.3714	27.9375	-43.3089	-12.9296	21.1322	-34.0617	13.023	45.0568	-32.0338	10.453	32.2485	-21.7954	-17.9841	-33.8164	15.8324	-11.5082	-29.5922	18.084	-45.7616	-48.5654	2.80384	-33.8062	-34.8374	1.03122
1	11	2	2	-16.0513	9.7034	-25.7547	-13.848	24.0846	-37.9326	13.1755	36.6861	-23.5106	11.0328	35.7363	-24.7036	-15.4746	-24.9265	9.45191	-12.9595	-29.0816	16.1221	-41.1763	-42.8591	1.68278	-37.2092	-39.653	2.4438
1	11	2	3	-13.0843	7.66488	-20.7491	-13.2818	20.4708	-33.7526	14.8553	38.249	-23.3937	10.5233	30.6425	-20.1192	-14.6025	-27.8908	13.2883	-10.8985	-25.3927	14.4942	-38.1111	-44.3549	6.24382	-34.5807	-34.7596	0.178873
1	11	2	4	-12.8729	2.19856	-15.0714	-12.4048	26.6534	-39.0581	13.7624	38.3599	-24.5975	9.37172	30.6133	-21.2416	-9.73061	-12.1096	2.379	-11.8593	-28.2281	16.3687	-35.7526	-34.9624	-0.790222	-33.3955	-34.9519	1.55645
1	11	2	5	-13.3359	0.520411	-13.8563	-12.7566	25.4427	-38.1993	12.1538	19.3029	-7.14917	9.51321	27.8779	-18.3647	-11.0819	-17.1614	6.07947	-12.9407	-31.2566	18.3159	-33.5892	-27.466	-6.12315	-34.0275	-31.9937	-2.03381
1	11	2	Average	-14.1431	9.60495	-23.7481	-13.0441	23.5567	-36.6009	13.394	35.531	-22.137	10.1788	31.4237	-21.2449	-13.7747	-23.181	9.40621	-12.0332	-28.7102	16.677	-38.8782	-39.6416	0.763412	-34.6038	-35.2391	0.635308
1	12	1	1	-30.1197	-51.0317	20.912	-27.7106	-23.3133	-4.39731	-9.95545	144.979	-99.1954	14.2687	100.171	-85.9021	-51.4126	39.1251	-90.5377	-9.88906	21.7364	-31.6254	-64.5032	-157.137	92.6342	-50.318	-108.563	58.245
1	12	1	2	-29.0957	-68.1231	39.0273	-17.1018	-28.7586	11.6568	-5.88645	118.214	-114.908	23.4259	76.6593	-53.2334	-49.3561	62.9123	-112.268	-21.0249	-2.44047	-18.5845	-64.2385	-120.066	55.8276	-54.1039	-84.646	30.542
1	12	1	3	-28.6421	-56.8253	28.1831	-26.6275	-44.2938	17.6663	-9.96704	129.893	-82.8265	18.2798	87.89	-69.6103	-47.554	45.6899	-93.2439	-12.8851	11.7625	-24.6477	-63.7187	-137.946	74.2278	-49.8467	-96.1886	46.3419
1	12	1	4	-26.3474	-57.2705	30.923	-25.007	-34.423	9.416	-8.37479	128.169	-118.864	22.7983	77.8441	-55.0458	-50.582	49.5757	-100.158	-18.2766	-18.1102	-0.166445	-62.6742	-136.671	73.9971	-54.4717	-86.7745	32.3028
1	12	1	5	-24.7377	-48.9891	24.2515	-20.3173	5.50868	-25.8259	-8.14264	130.199	-112.91	17.3288	82.6326	-65.3038	-49.7288	39.8098	-89.5385	-17.1976	25.0838	-42.2814	-60.6214	-139.241	78.62	-49.2166	-95.2822	46.0656
1	12	1	Average	-27.7885	-56.4479	28.6594	-23.3528	-25.056	1.70316	-8.46527	130.291	-105.741	19.2203	85.0394	-65.8191	-49.7267	47.4226	-97.1492	-15.8547	7.60642	-23.4611	-63.1512	-138.213	75.0613	-51.5914	-94.2909	42.6995
1	12	2	1	-24.5298	-26.5043	1.97453	-23.5747	24.0964	-47.6711	36.6549	101.671	-65.0166	31.1541	59.3386	-28.1845	-37.0221	-25.8487	-11.1734	-24.3975	-23.3535	-1.04399	-77.3261	-114.429	37.1024	-72.9512	-68.4107	-4.54051
1	12	2	2	-26.9172	-24.6637	-2.25349	-18.7572	36.9892	-55.7464	35.3431	108.525	-73.1816	27.1142	69.0445	-41.9303	-33.9756	-43.3362	9.36057	-22.2127	-40.1249	17.9122	-79.217	-121.766	42.5491	-66.4267	-78.4162	11.9895
1	12	2	3	-24.3146	-25.1979	0.883292	-19.1783	36.6289	-55.8072	36.3897	101.805	-65.4153	28.5764	70.5148	-41.9385	-35.2021	-38.5038	3.30175	-27.5366	-33.8789	6.34227	-76.0652	-113.387	37.3219	-69.6039	-77.1963	7.59244
1	12	2	4	-26.7422	-23.9543	-2.78798	-16.9782	28.1098	-45.088	34.0194	122.654	-88.6348	18.7387	79.7788	-61.0401	-34.4542	-32.1998	-2.2544	-21.3171	-31.9648	10.6477	-78.1637	-134.54	56.3762	-55.4827	-89.5924	34.1097
1	12	2	5	-30.8087	-29.9595	-0.849182	-17.48	35.0942	-52.5742	41.6204	107.87	-66.2495	25.1105	63.4609	-38.3504	-32.3942	-18.9247	-13.4695	-23.7836	-29.7111	5.92748	-80.2184	-120.266	40.0471	-62.6721	-69.9113	7.23914
1	12	2	Average	-26.6625	-26.0559	-0.606566	-19.1937	32.1837	-51.3774	36.8055	108.505	-71.6996	26.1388	68.4275	-42.2888	-34.6096	-31.7627	-2.84699	-23.8495	-31.8066	7.95712	-78.1981	-120.877	42.6793	-65.4273	-76.7054	11.2781
1	13	1	1	-22.7175	-33.5979	10.8804	-12.2695	12.1772	-24.4467	1.49802	104.103	-74.0851	24.3053	90.5874	-66.2821	-34.3044	19.3433	-53.6477	-24.2886	-12.1069	-12.1816	-56.5783	-111.306	54.7275	-59.8546	-103.44	43.5853
1	13	1	2	-22.6362	-39.6155	16.9793	-23.2543	-26.6742	3.41986	1.75518	106.634	-90.3462	25.6939	91.2288	-65.535	-37.0982	34.0309	-71.1291	-26.2955	-12.1882	-14.1073	-58.0522	-109.586	51.5337	-60.6989	-99.9276	39.2287
1	13	1	3	-23.2379	-30.252	7.01404	-19.816	-19.8791	0.063079	0.740942	106.472	-64.5171	46.1683	-13.7384	59.9068	-34.0225	20.3291	-54.3515	-36.5673	18.2745	-54.8418	-56.6803	-111.069	54.389	-67.5415	10.4283	-77.9698
1	13	1	Average	-22.8639	-34.4885	11.6246	-18.4466	-11.4587	-6.98791	1.33138	105.736	-76.3161	32.0559	56.0259	-23.9701	-35.1417	24.5677	-59.7094	-29.0505	-2.00689	-27.0436	-57.1036	-110.654	53.5501	-62.6983	-64.3131	1.61473
1	13	2	1	-14.8303	-15.7246	0.894296	-22.5261	24.1585	-46.6846	28.9592	103.645	-74.6857	29.5888	58.8377	-29.249	-30.9129	-18.1616	-12.7513	-20.2002	-28.7518	8.55164	-71.8762	-117.16	45.2835	-69.9005	-67.3053	-2.59525
1	13	2	2	-12.9365	28.9818	-41.9183	-13.8673	13.1926	-27.0599	25.9579	100.331	-74.3734	13.0305	45.9283	-32.8977	-31.7033	-15.0039	-16.6993	-26.8013	-36.4308	9.62946	-65.7372	-110.037	44.3003	-43.1907	-78.2709	35.0803
1	13	2	3	-12.4007	-12.9132	0.512535	-20.3176	33.4026	-53.7202	26.9552	107.498	-80.5425	27.1883	58.8157	-31.6274	-28.7605	2.48607	-31.2466	-20.016	-31.9665	11.9506	-67.8734	-117.025	49.1514	-65.1559	-65.2694	0.11345
1	13	2	4	-14.7853	-4.9752	-9.81009	-21.5135	25.8348	-47.3483	35.7082	99.2298	-63.5216	31.6135	62.5191	-30.9056	-31.4629	-0.607988	-30.855	-22.8865	-31.7576	8.87109	-75.0848	-108.682	33.5972	-74.3119	-69.1706	-5.14131
1	13	2	Average	-13.7382	-1.15781	-12.5804	-19.5561	24.1471	-43.7033	29.3951	102.676	-73.2808	25.3553	56.5252	-31.1699	-30.7099	-7.82187	-22.888	-22.476	-32.2267	9.75069	-70.1429	-113.226	43.0831	-63.1398	-70.004	6.86429
1	14	1	1	-15.2839	-33.3621	18.0783	-13.1051	-4.55047	-8.55459	7.30176	93.591	-65.5393	14.7608	73.8347	-59.0739	-38.0928	15.54	-53.6328	-20.0418	6.34047	-26.3823	-59.6794	-98.6366	38.9571	-39.5597	-81.4144	41.8548
1	14	1	2	-14.8639	-27.768	12.9041	-13.6077	-7.66933	-5.93841	9.80774	93.2362	-63.0652	11.8779	76.8029	-64.925	-36.0263	19.7321	-55.7584	-19.1033	7.99166	-27.095	-60.5941	-96.6196	36.0256	-37.2516	-82.7098	45.4582
1	14	1	3	-13.8274	-24.8314	11.004	-11.4066	-2.02491	-9.38173	8.0053	90.6149	-66.4972	10.1081	74.8883	-64.7802	-37.7594	18.3045	-56.0639	-19.1385	1.54903	-20.6876	-57.5622	-97.3749	39.8126	-36.758	-81.0795	44.3215
1	14	1	4	-14.3804	-31.3566	16.9762	-15.5961	-3.44638	-12.1497	8.8363	91.029	-60.3735	11.5584	66.5941	-55.0357	-37.938	16.1019	-54.0398	-19.3538	4.81898	-24.1727	-60.2218	-95.9387	35.7169	-34.5491	-73.709	39.1599
1	14	1	5	-15.0968	-33.8893	18.7925	-19.9514	-9.21356	-10.7378	6.55412	89.6655	-69.0751	13.4515	75.4623	-62.0108	-36.3821	22.6149	-58.9969	-17.1984	5.27904	-22.4775	-58.1713	-93.6314	35.4601	-38.6115	-82.8535	44.242
1	14	1	Average	-14.6905	-30.2415	15.551	-14.7334	-5.38093	-9.35244	8.10104	91.6273	-64.9101	12.3514	73.5165	-61.1651	-37.2397	18.4587	-55.6984	-18.9672	5.19584	-24.163	-59.2458	-96.4402	37.1945	-37.346	-80.3533	43.0073
1	14	2	1	-12.411	18.9896	-31.4006	-17.0705	38.5036	-55.5741	15.3881	70.9182	-55.5301	10.4751	48.1308	-37.6557	-20.0034	-10.5136	-9.48988	-16.4669	-45.2686	28.8017	-42.699	-85.6887	42.9898	-43.421	-51.0221	7.60108
1	14	2	2	-11.2306	16.2255	-27.4561	-17.4685	48.4533	-65.9218	14.1531	75.6403	-61.4872	10.1136	57.2675	-47.1538	-24.3356	-30.455	6.11941	-27.0929	-60.153	33.0601	-42.8095	-83.5195	40.71	-53.0381	-58.5235	5.48539
1	14	2	3	-7.94019	-2.23886	-5.70134	-14.4759	42.8365	-57.3124	14.4858	72.4368	-57.951	8.36392	45.8277	-37.4638	-19.9974	-20.4321	0.434636	-21.9271	-50.4114	28.4843	-40.2093	-80.9088	40.6995	-42.7203	-60.8849	18.1647
1	14	2	4	-7.05405	-8.12533	1.07128	-11.0094	34.0393	-45.0488	17.8301	66.3011	-48.471	7.60739	36.9055	-29.2981	-21.0452	-12.9399	-8.10525	-26.9725	-50.7117	23.7392	-41.2581	-72.0713	30.8132	-41.6249	-62.4984	20.8735
1	14	2	5	-9.31999	-8.14023	-1.17975	-12.8175	47.5096	-60.3271	17.3951	63.5794	-46.1843	7.86686	42.3628	-34.4959	-21.2751	-16.9324	-4.34278	-25.7023	-56.0675	30.3653	-41.351	-72.6797	31.3287	-45.3797	-66.5203	21.1406
1	14	2	Average	-9.59116	3.34215	-12.9333	-14.5684	42.2685	-56.8368	15.8504	69.7752	-53.9247	8.88538	46.0989	-37.2135	-21.3314	-18.2546	-3.07677	-23.6323	-52.5225	28.8901	-41.6654	-78.9736	37.3082	-45.2368	-59.8898	14.6531
1	15	1	1	-21.3253	-28.3878	7.06243	-13.9728	-16.459	2.48618	0.835272	87.056	-67.073	14.9757	93.678	-78.7024	-29.7696	20.3461	-50.1157	-32.6051	-1.80844	-30.7967	-50.1077	-91.0276	40.9199	-53.5217	-101.681	48.1592
1	15	1	2	-22.9615	-34.1935	11.232	-17.8672	-25.8788	8.01153	0.672076	81.9304	-90.8747	16.3457	94.4577	-78.1121	-32.3324	26.5114	-58.8438	-23.5622	18.6504	-42.2126	-50.1762	-92.7959	42.6197	-52.3719	-102.149	49.7774
1	15	1	3	-22.2197	-23.9431	1.72343	-12.315	-14.1231	1.80802	3.2649	86.9386	-79.8353	11.9327	70.7651	-58.8324	-30.1077	13.7909	-43.8986	-15.638	9.29828	-24.9363	-51.4761	-93.1835	41.7074	-38.7965	-78.1555	39.359
1	15	1	4	-19.5159	-17.5731	-1.94278	-12.2956	-14.3845	2.08891	4.20353	85.7183	-76.2426	13.1341	80.6382	-67.5041	-29.9511	9.97241	-39.9235	-17.9961	10.759	-28.7551	-50.0165	-91.3668	41.3503	-43.2161	-87.6667	44.4506
1	15	1	5	-22.6058	-24.0147	1.40892	-13.8859	-12.4989	-1.38697	3.39285	81.7787	-83.4499	14.6147	89.7913	-75.1765	-29.4499	17.2814	-46.7314	-22.3204	3.77563	-26.0961	-50.6377	-90.0986	39.4609	-50.7674	-98.0712	47.3038
1	15	1	Average	-21.7256	-25.6224	3.8968	-14.0673	-16.6689	2.60154	2.47373	84.6844	-79.4951	14.2006	85.8661	-71.6655	-30.3222	17.5804	-47.9026	-22.4244	8.13496	-30.5593	-50.4829	-91.6945	41.2117	-47.7347	-93.5447	45.81
1	15	2	1	-10.2114	-13.0642	2.85281	-14.8305	16.4108	-31.2413	35.4848	67.0509	-31.5661	16.1231	61.9122	-45.7892	-29.6458	-5.22775	-24.418	-16.6573	-27.4248	10.7675	-55.1066	-79.258	24.1514	-46.8389	-68.6245	21.7857
1	15	2	2	-11.8783	-5.27434	-6.60399	-15.0942	21.8769	-36.9711	20.4593	64.5666	-44.1073	18.8213	59.712	-40.8907	-29.9935	-2.9243	-27.0692	-16.3335	-28.2974	11.9639	-60.8836	-87.5696	26.686	-50.1083	-65.8237	15.7154
1	15	2	3	-14.0999	-11.7891	-2.31075	-14.6155	22.4079	-37.0234	16.477	77.2888	-60.8118	17.3066	53.1025	-35.7959	-26.2097	5.33108	-31.5408	-15.0745	-28.3683	13.2938	-55.6837	-89.122	33.4383	-46.3447	-59.7918	13.4471
1	15	2	4	-9.80681	-11.7326	1.9258	-17.2878	18.3152	-35.6031	33.6332	71.4934	-37.8602	20.262	58.9239	-38.6619	-32.0133	-11.1801	-20.8332	-17.254	-26.3857	9.1317	-58.7632	-94.0978	35.3346	-53.4782	-64.483	11.0047
1	15	2	5	-12.2794	-0.332501	-11.9469	-15.5371	26.2847	-41.8218	22.2638	61.9159	-39.6521	18.5806	57.6461	-39.0655	-29.0438	-8.33046	-20.7133	-15.8585	-32.4382	16.5797	-60.2717	-96.185	35.9133	-49.7089	-63.2025	13.4936
1	15	2	Average	-11.6552	-8.43855	-3.2166	-15.473	21.0591	-36.5321	25.6636	68.4631	-42.7995	18.2187	58.2593	-40.0406	-29.3812	-4.46631	-24.9149	-16.2356	-28.5829	12.3473	-58.1418	-89.2465	31.1047	-49.2958	-64.3851	15.0893
1	16	1	1	-31.216	-25.9263	-5.28963	-28.1501	-32.3333	4.18328	4.59462	100.535	-92.4492	12.7641	-2.02799	14.7921	-31.0582	11.4124	-42.4706	-10.525	25.3403	-35.8654	-64.9786	-106.406	41.4275	-50.0376	-106.863	56.8249
1	16	1	2	-29.6343	-25.8328	-3.80144	-22.5064	-22.3141	-0.192371	5.58084	95.6373	-90.7588	20.0158	105.259	-85.243	-32.2722	20.4182	-52.6904	-20.004	1.82349	-21.8275	-66.1828	-105.179	38.9966	-59.6987	-114.446	54.7477
1	16	1	3	-31.015	-22.5104	-8.50454	-24.2438	-15.2537	-8.99009	3.85425	101.359	-86.0186	18.146	105.464	-87.3176	-31.6597	12.0188	-43.6785	-18.0638	12.0935	-30.1573	-63.9329	-103.969	40.0361	-59.5578	-116.746	57.188
1	16	1	4	-29.6206	-28.1503	-1.47028	-27.8893	-24.1141	-3.77523	6.33365	101.441	-90.7952	16.6086	106.286	-89.6777	-34.5724	15.9396	-50.512	-17.566	16.4273	-33.9933	-67.8775	-105.534	37.657	-60.5588	-119.657	59.0985
1	16	1	5	-30.1291	-28.8752	-1.25388	-18.886	-9.47495	-9.41109	4.56626	101.052	-89.7388	22.3469	99.6526	-77.3057	-31.4548	15.1195	-46.5742	-19.9161	1.40773	-21.3239	-65.0588	-105.592	40.5328	-61.0504	-108.899	47.8486
1	16	1	Average	-30.323	-26.259	-4.06396	-24.3351	-20.698	-3.6371	4.98592	100.005	-89.9521	17.9763	82.9266	-64.9504	-32.2035	14.9817	-47.1851	-17.215	11.4185	-28.6335	-65.6061	-105.336	39.73	-58.1806	-113.322	55.1415
1	16	2	1	-18.9973	-1.34348	-17.6538	-20.1655	42.9028	-63.0683	27.8021	94.1663	-66.3642	30.846	65.4834	-34.6374	-17.4765	-28.1126	10.6361	-16.4482	-48.3817	31.9335	-58.1869	-102.433	44.2464	-66.7475	-74.2431	7.49561
1	16	2	2	-14.9108	-10.031	-4.87976	-22.949	48.152	-71.101	30.4354	80.5781	-50.1428	35.3301	64.991	-29.661	-26.0311	-28.3696	2.33851	-21.3035	-65.739	44.4355	-62.7404	-94.4187	31.6783	-77.823	-72.0707	-5.75228
1	16	2	3	-18.7036	-12.4963	-6.20723	-19.5322	48.2732	-67.8054	33.9617	76.589	-42.6273	26.2373	52.7663	-26.529	-23.8688	-18.8018	-5.06697	-17.7741	-58.8772	41.1031	-64.2573	-84.4919	20.2347	-62.4173	-56.163	-6.25432
1	16	2	4	-16.9782	-7.58092	-9.39728	-19.1372	36.554	-55.6912	39.8778	94.249	-54.3712	28.8021	65.7615	-36.9594	-24.0962	-22.2142	-1.88198	-17.3188	-52.2599	34.9411	-71.1808	-106.749	35.5685	-64.1427	-73.9096	9.76699
1	16	2	5	-19.9249	-11.9785	-7.94642	-21.2047	41.4254	-62.6301	33.0652	97.7436	-64.6783	30.7815	61.5444	-30.7629	-20.9772	-14.9443	-6.03296	-16.6945	-63.1838	46.4893	-68.2434	-110.653	42.4101	-66.6032	-69.1999	2.59674
1	16	2	Average	-17.9029	-8.68606	-9.21689	-20.5977	43.4615	-64.0592	33.0284	88.6652	-55.6367	30.3994	62.1093	-31.7099	-22.49	-22.4885	-0.00146028	-17.9078	-57.6883	39.7805	-64.9218	-99.7493	34.8276	-67.5467	-69.1173	1.57055
1	17	1	1	-25.6659	-35.6757	10.0098	-7.98474	-9.08416	1.09942	17.3516	90.4632	-63.2627	20.0287	73.7789	-53.7503	-36.9086	22.3927	-59.3013	-29.8177	-16.4054	-13.4123	-78.902	-97.1304	18.2284	-51.161	-83.145	31.984
1	17	1	2	-28.5441	-50.7564	22.2123	-10.514	-4.31427	-6.19977	12.5062	95.1856	-74.4755	21.2837	79.145	-57.8613	-42.9113	40.8576	-83.769	-23.8108	-8.58549	-15.2253	-81.2009	-106.138	24.9366	-54.8998	-87.9259	33.0261
1	17	1	3	-27.7154	-49.0044	21.289	-20.8678	-14.8393	-6.02844	18.094	94.6037	-74.1352	21.7448	76.2022	-54.4574	-41.3996	37.2115	-78.6111	-14.9456	7.2237	-22.1693	-83.5493	-105.218	21.6688	-49.395	-84.3655	34.9705
1	17	1	4	-30.8114	-45.7709	14.9594	-11.3952	-9.3111	-2.08406	19.2006	94.3611	-60.4133	17.4305	67.7707	-50.3402	-39.0208	34.0418	-73.0626	-15.3782	-19.1878	3.80953	-89.1428	-100.429	11.2861	-39.6949	-75.3347	35.6398
1	17	1	Average	-28.1842	-45.3018	17.1176	-12.6904	-9.38721	-3.30321	16.7881	93.6534	-68.0717	20.1219	74.2242	-54.1023	-40.0601	33.6259	-73.686	-20.9881	-9.23873	-11.7493	-83.1988	-102.229	19.03	-48.7877	-82.6928	33.9051
1	17	2	1	-16.8683	-7.95028	-8.91798	-19.3606	17.5185	-36.8791	43.4127	82.1361	-38.7234	24.5453	55.7457	-31.2004	-31.1265	-17.9261	-13.2004	-22.0773	-27.5601	5.48278	-83.9434	-94.8926	10.9492	-65.4591	-61.8267	-3.63242
1	17	2	2	-14.0426	-1.54661	-12.496	-23.7425	10.5772	-34.3197	36.9241	120.548	-83.6239	24.1786	59.3278	-35.1492	-44.1791	-15.8841	-28.295	-17.8899	-19.1592	1.26924	-94.9209	-131.296	36.3747	-65.4556	-65.7338	0.278232
1	17	2	3	-21.5895	-18.37	-3.21952	-20.0169	21.5793	-41.5962	54.7306	82.4914	-27.7608	25.3038	45.6094	-20.3057	-34.18	-17.5238	-16.6563	-17.5983	-28.5802	10.9819	-93.4373	-105.921	12.4841	-62.7604	-51.7514	-11.009
1	17	2	4	-13.3062	3.37623	-16.6824	-15.3914	37.0439	-52.4353	25.8633	81.944	-56.0807	19.4513	59.2043	-39.753	-27.8114	-24.9391	-2.87238	-21.3652	-43.3921	22.027	-65.329	-92.0465	26.7175	-56.0522	-65.3481	9.29594
1	17	2	5	-13.1211	-3.48037	-9.64071	-21.9081	20.6399	-42.548	36.0127	93.5551	-57.5423	25.6415	47.3464	-21.7049	-37.5527	-15.3277	-22.225	-18.2775	-27.2191	8.94165	-85.5394	-103.864	18.325	-65.5488	-53.5006	-12.0481
1	17	2	Average	-15.7855	-5.5942	-10.1913	-20.0839	21.4718	-41.5557	39.3887	92.1349	-52.7462	23.8241	53.4467	-29.6226	-34.97	-18.3201	-16.6498	-19.4416	-29.1821	9.74051	-84.634	-105.604	20.9701	-63.0552	-59.6321	-3.42307
2	1	1	1	-16.2962	-29.1971	12.9009	-13.9118	-24.1376	10.2257	8.91886	56.3775	-47.4586	18.8742	66.7991	-47.9249	-37.4491	23.9563	-61.4054	-13.1286	25.3453	-38.4738	-48.8466	-88.6803	39.8338	-42.2626	-72.8084	30.5458
2	1	1	2	-14.7904	-26.391	11.6007	-14.3197	-26.3097	11.9901	10.3533	46.1802	-35.8269	16.8144	65.2107	-48.3963	-42.9511	25.3132	-68.2643	-9.73124	21.3506	-31.0819	-52.9033	-92.4421	39.5388	-38.5623	-71.6221	33.0598
2	1	1	3	-17.1314	-29.7658	12.6343	-22.1048	-24.7676	2.66282	7.46234	45.1998	-37.7375	25.1324	62.4589	-37.3264	-38.0421	23.9968	-62.0389	-9.90906	10.1075	-20.0166	-54.6333	-84.8257	30.1924	-54.7564	-66.0774	11.3209
2	1	1	4	-13.2374	-34.0941	20.8567	-11.27	-25.2519	13.9819	9.70225	41.3056	-31.6033	18.1491	58.0606	-39.9116	-42.9847	25.3353	-68.3201	-9.59048	18.0424	-27.6329	-50.4755	-90.2845	39.809	-38.8621	-64.3558	25.4937
2	1	1	5	-17.632	-32.4347	14.8027	-14.115	-24.7777	10.6627	7.99403	58.0924	-50.0984	15.4638	67.8975	-52.4337	-36.1867	28.4431	-64.6298	-12.1306	16.1186	-28.2492	-49.982	-81.7494	31.7675	-38.0293	-74.5457	36.5165
2	1	1	Average	-15.8175	-30.3765	14.5591	-15.1442	-25.0489	9.90465	8.88615	49.4311	-40.545	18.8868	64.0854	-45.1986	-39.5227	25.409	-64.9317	-10.898	18.1929	-29.0909	-51.3681	-87.5964	36.2283	-42.4945	-69.8819	27.3873
2	1	2	1	-9.00511	22.8233	-31.8284	-8.0145	43.9552	-51.9697	22.4283	96.8254	-74.3972	13.5001	66.4758	-52.9757	-37.5335	-27.8349	-9.69857	-31.3847	-43.5003	12.1156	-58.5817	-104.632	46.0501	-50.1765	-81.5982	31.4217
2	1	2	2	-6.61288	-11.4902	4.87737	-13.8357	30.7034	-44.5391	22.6569	94.5805	-71.9236	21.9529	59.9292	-37.9763	-29.1118	0.102604	-29.2144	-13.5013	-34.5866	21.0853	-57.95	-102.324	44.374	-49.2273	-64.9114	15.6841
2	1	2	3	-10.7097	-19.6483	8.93866	-15.2567	29.2763	-44.5329	23.8854	90.2709	-66.3855	22.4472	60.8512	-38.404	-26.6189	9.31795	-35.9369	-14.1665	-34.3377	20.1712	-59.8286	-97.8816	38.053	-51.8633	-65.4539	13.5906
2	1	2	4	-3.28599	12.5102	-15.7962	-16.4856	27.8098	-44.2954	26.056	99.2248	-73.1688	14.8974	74.4984	-59.601	-41.8684	-12.3886	-29.4799	-20.4488	-31.5944	11.1456	-69.1456	-109.227	40.0816	-51.7479	-80.208	28.4601
2	1	2	5	-8.88445	-5.31953	-3.56493	-20.6485	29.3372	-49.9857	25.2585	99.7928	-74.5342	23.1675	83.5632	-60.3957	-32.6839	-10.7771	-21.9068	-17.6354	-36.9107	19.2753	-66.5743	-108.045	41.4706	-60.203	-89.9469	29.7439
2	1	2	Average	-7.69962	-0.224932	-7.47469	-14.8482	32.2164	-47.0646	24.057	96.1389	-72.0819	19.193	69.0636	-49.8705	-33.5633	-8.31599	-25.2473	-19.4274	-36.186	16.7586	-62.416	-104.422	42.0059	-52.6436	-76.4237	23.7801
2	2	1	1	-21.4512	-37.2646	15.8134	-24.1176	-8.2446	-15.873	14.9564	54.1118	-39.1554	19.1027	61.0327	-41.93	-16.5807	38.0949	-54.6756	-7.69232	4.32322	-12.0155	-44.5534	-71.7705	27.2171	-48.7231	-62.6161	13.893
2	2	1	2	-24.4736	-34.7917	10.3181	-24.7201	-0.455957	-24.2641	12.3462	46.477	-34.1308	36.4943	57.5563	-21.0619	-13.7686	28.0266	-41.7953	-20.4495	-10.2087	-10.2409	-47.8387	-75.2835	27.4447	-80.9316	-65.2807	-15.6508
2	2	1	3	-21.4367	-33.4378	12.0011	-20.7998	15.0191	-35.8188	14.0257	67.531	-53.5053	25.8583	81.912	-56.0537	-15.9767	31.1374	-47.114	-13.3453	-20.1663	6.821	-51.1518	-70.5031	19.3513	-57.7919	-107.51	49.718
2	2	1	4	-20.6877	-31.5866	10.8989	-23.2386	-5.86942	-17.3691	18.3036	39.568	-21.2644	20.7634	45.4862	-24.7228	-14.8715	25.9211	-40.7926	-9.15471	-1.07539	-8.07931	-42.5027	-77.7995	35.2969	-51.2612	-49.9443	-1.31685
2	2	1	Average	-22.0123	-34.2702	12.2579	-23.219	0.112272	-23.3313	14.908	51.9219	-37.014	25.5547	61.4968	-35.9421	-15.2994	30.795	-46.0944	-12.6605	-6.78178	-5.87868	-46.5116	-73.8391	27.3275	-59.677	-71.3378	11.6608
2	2	2	1	-18.9025	-14.6319	-4.27061	-21.469	15.9969	-37.4659	17.9904	110.808	-92.8175	28.3118	68.4028	-40.091	-17.0392	-3.87205	-13.1672	-11.8984	-37.3551	25.4567	-52.4357	-118.315	65.8794	-58.8569	-73.4356	14.5786
2	2	2	2	-23.8392	-17.4626	-6.37657	-24.8568	19.8294	-44.6862	20.9298	111.743	-90.8132	33.9312	75.658	-41.7268	-14.6487	-25.6972	11.0485	-11.7956	-29.6516	17.856	-56.0578	-121.898	65.8401	-68.1796	-81.0287	12.8492
2	2	2	3	-17.0169	-10.9244	-6.09247	-24.5549	16.5105	-41.0654	24.7261	98.0715	-73.3454	31.5663	76.9815	-45.4152	-18.4926	0.234206	-18.7268	-10.651	-35.8988	25.2477	-59.1964	-121.539	62.3427	-63.054	-82.53	19.476
2	2	2	4	-17.8449	-9.08154	-8.76338	-20.699	26.0102	-46.7092	21.7832	107.871	-86.0882	31.3144	71.961	-40.6466	-19.9319	-2.03701	-17.8948	-12.3357	-33.5442	21.2086	-59.12	-117.602	58.4822	-63.7841	-77.3815	13.5974
2	2	2	5	-17.043	11.0384	-28.0814	-21.237	26.1687	-47.4058	19.0849	102.17	-83.0851	32.2573	77.7696	-45.5123	-13.6112	-11.9553	-1.65591	-11.5816	-41.056	29.4745	-49.3353	-109.444	60.1091	-63.9391	-83.596	19.6569
2	2	2	Average	-18.9293	-8.21241	-10.7169	-22.5634	20.9031	-43.4665	20.9029	106.133	-85.2299	31.4762	74.1546	-42.6784	-16.7447	-8.66547	-8.07924	-11.6524	-35.5011	23.8487	-55.229	-117.76	62.5307	-63.5628	-79.5944	16.0316
2	3	1	1	-17.2517	-20.8507	3.59903	-10.3897	-11.1788	0.789054	7.21945	34.1443	-26.9249	11.4192	57.6427	-46.2234	-26.1474	17.6827	-43.8301	-9.03047	3.61069	-12.6412	-41.7124	-70.3637	28.6513	-29.8493	-62.5381	32.6889
2	3	1	2	-18.7806	-26.5116	7.73094	-14.2848	-5.44301	-8.84183	6.9617	28.7673	-21.8056	14.187	35.5582	-21.3712	-24.7729	22.0354	-46.8083	-7.83195	-3.0363	-4.79565	-47.467	-72.7479	25.281	-34.0686	-48.1789	14.1103
2	3	1	3	-19.2447	-26.579	7.33428	-17.2658	-15.5793	-1.6865	4.35936	36.7151	-32.3557	15.1497	51.6946	-36.5449	-30.7763	24.3076	-55.0838	-7.66621	-7.66456	-0.001652	-45.4548	-80.6563	35.2015	-38.023	-60.4343	22.4113
2	3	1	4	-16.9693	-18.6666	1.69733	-16.0882	-5.9684	-10.1198	6.12564	37.8955	-31.7699	15.4909	48.3378	-32.847	-27.9141	14.9899	-42.904	-8.20972	-7.7264	-0.483328	-46.4437	-74.7197	28.276	-36.8223	-53.9538	17.1315
2	3	1	5	-18.8033	-23.0605	4.25726	-15.7149	-20.6396	4.92463	8.01566	36.8148	-28.7991	13.101	51.3948	-38.2938	-24.1707	20.5394	-44.7101	-5.82756	7.2762	-13.1038	-45.7817	-75.0208	29.2391	-32.8926	-51.8599	18.9673
2	3	1	Average	-18.2099	-23.1337	4.92377	-14.7487	-11.7618	-2.9869	6.53636	34.8674	-28.331	13.8695	48.9256	-35.0561	-26.7563	19.911	-46.6673	-7.71318	-1.50807	-6.20511	-45.3719	-74.7017	29.3298	-34.3311	-55.393	21.0619
2	3	2	1	-10.8106	-4.8645	-5.94608	-13.8861	19.6153	-33.5013	17.0852	41.3576	-24.2724	18.4012	46.2712	-27.87	-25.1426	-15.0622	-10.0803	-12.4746	-25.6519	13.1773	-39.7754	-67.9344	28.159	-43.3609	-50.5001	7.13917
2	3	2	2	-11.2111	6.28163	-17.4927	-8.68779	16.8183	-25.5061	25.7598	46.1987	-20.4389	18.6701	44.3598	-25.6897	-26.8516	-8.39263	-18.4589	-11.3706	-14.2057	2.83512	-52.7889	-60.7517	7.96277	-33.3008	-48.5826	15.2819
2	3	2	3	-8.93122	30.0204	-38.9516	-7.03853	10.7377	-17.7762	18.8411	64.4095	-45.5684	3.91636	29.5752	-25.6588	-38.1669	-31.8525	-6.31432	-22.8085	-35.205	12.3965	-50.7742	-70.492	19.7178	-27.8634	-33.2678	5.40448
2	3	2	4	-8.17919	-2.07238	-6.10682	-11.3848	26.6342	-38.019	22.8385	46.5912	-23.7527	9.92585	50.8923	-40.9664	-28.0946	-12.6576	-15.437	-21.8318	-30.8734	9.04165	-40.1282	-66.1949	26.0667	-42.1271	-60.4289	18.3018
2	3	2	5	-7.50692	18.5055	-26.0125	-9.92596	21.7353	-31.6612	18.3251	51.4701	-33.145	6.96091	44.8982	-37.9373	-32.7746	-29.4834	-3.29122	-18.7453	-28.4622	9.71695	-43.1442	-70.85	27.7058	-34.5223	-50.9964	16.4741
2	3	2	Average	-9.3278	9.57414	-18.9019	-10.1846	19.1081	-29.2928	20.5699	50.0054	-29.4355	11.5749	43.1993	-31.6244	-30.206	-19.4897	-10.7164	-17.4461	-26.8797	9.43352	-45.3222	-67.2446	21.9224	-36.2349	-48.7552	12.5203
2	4	1	1	-13.5458	-21.6624	8.11663	-23.5808	-5.27364	-18.3072	9.84256	37.8931	-28.0505	31.7278	63.315	-31.5872	-32.6049	7.91718	-40.5221	-19.6816	-2.91316	-16.7684	-51.1323	-96.23	45.0977	-74.1541	-69.0648	-5.0893
2	4	1	2	-14.7291	-22.2894	7.56029	-47.4608	-45.834	-1.62677	9.97638	87.1299	-77.1535	54.3302	57.956	-3.62578	-27.4129	6.70601	-34.1189	-6.84895	-12.2083	5.35932	-49.3807	-93.3165	43.9359	-76.0315	-60.8771	-15.1544
2	4	1	3	-16.6571	-21.2945	4.63736	-37.8056	-51.0704	13.2648	10.5855	81.8245	-71.239	55.7719	57.6335	-1.86162	-27.4495	9.20759	-36.657	-12.089	-6.69206	-5.39694	-48.7042	-95.8291	47.1249	-85.8144	-60.2862	-25.5282
2	4	1	4	-12.4329	-30.9214	18.4885	-8.33118	-4.98915	-3.34203	11.2784	87.1782	-75.8998	13.9557	55.8464	-41.8907	-31.413	14.4311	-45.8441	-9.06841	-7.6597	-1.40871	-52.454	-92.3601	39.9061	-30.6087	-61.613	31.0042
2	4	1	5	-11.9437	-23.0475	11.1038	-12.0459	1.48818	-13.5341	9.88211	77.8247	-67.9426	15.1507	65.0035	-49.8528	-31.4113	13.8453	-45.2566	-8.45205	-7.3428	-1.10925	-51.5612	-91.3097	39.7486	-35.3105	-71.7295	36.419
2	4	1	Average	-13.8617	-23.843	9.98132	-25.8449	-21.1358	-4.70906	10.313	74.3701	-64.0571	34.1873	59.9509	-25.7636	-30.0583	10.4214	-40.4797	-11.228	-7.3632	-3.8648	-50.6465	-93.8091	43.1626	-60.3838	-64.7141	4.33028
2	4	2	1	-6.0778	4.08355	-10.1613	-6.80634	21.9598	-28.7662	12.9833	65.3052	-52.3219	11.0467	40.1742	-29.1275	-20.8963	-24.2608	3.36457	-15.2951	-38.2077	22.9126	-35.4954	-72.153	36.6577	-32.003	-44.9859	12.9829
2	4	2	2	-7.29146	4.01064	-11.3021	-7.31424	24.8028	-32.117	14.9127	54.5868	-39.6741	10.3173	31.7711	-21.4537	-19.3928	-27.0945	7.70174	-15.5261	-36.3832	20.857	-34.1382	-72.2131	38.0749	-31.4499	-37.3198	5.86987
2	4	2	3	-9.52601	0.895408	-10.4214	-8.21075	35.4946	-43.7054	14.4298	51.8219	-37.3921	14.826	38.9472	-24.1212	-24.4425	-27.1317	2.68916	-15.6039	-40.2208	24.6169	-43.0388	-77.4729	34.4341	-37.8459	-45.2556	7.40965
2	4	2	4	-6.93041	2.16272	-9.09313	-12.3229	33.6557	-45.9785	17.5115	43.7483	-26.2367	18.8131	37.1615	-18.3484	-18.6929	-22.8077	4.11478	-13.8307	-35.4059	21.5752	-39.5676	-53.3669	13.7993	-43.8295	-40.992	-2.83746
2	4	2	5	-6.36199	0.75677	-7.11876	-7.78391	37.0281	-44.812	14.4369	56.4245	-41.9876	10.5764	28.4223	-17.8459	-18.6115	-23.5629	4.95139	-16.6723	-38.7442	22.0719	-33.4792	-70.8281	37.3489	-33.4975	-33.5491	0.051665
2	4	2	Average	-7.23753	2.38182	-9.61935	-8.48763	30.5882	-39.0758	14.8548	54.3773	-39.5225	13.1159	35.2953	-22.1794	-20.4072	-24.9715	4.56433	-15.3856	-37.7923	22.4067	-37.1438	-69.2068	32.063	-35.7251	-40.4205	4.69533
2	5	1	1	-11.7903	-11.9558	0.165514	-7.62425	-9.31087	1.68662	13.7465	94.9007	-81.1542	29.9832	83.5826	-53.5993	-42.7661	19.277	-62.043	-30.9942	-35.7994	4.80518	-63.0622	-104.879	41.8164	-63.383	-92.5456	29.1625
2	5	1	2	-10.3407	-16.1215	5.78085	-12.344	28.8161	-41.1602	16.2229	92.7192	-76.4963	29.784	88.9422	-59.1583	-41.2794	24.8794	-66.1588	-27.0108	-25.2161	-1.79465	-63.0542	-94.0767	31.0226	-62.3408	-98.2504	35.9096
2	5	1	3	-10.552	-7.96591	-2.5861	-18.6141	31.7116	-50.3256	19.1425	87.419	-68.2765	28.6397	71.4198	-42.7801	-40.32	9.43339	-49.7534	-22.5342	-19.9909	-2.54329	-65.9326	-100.301	34.3683	-59.5754	-84.4952	24.9198
2	5	1	4	-10.1182	-13.3176	3.1994	-11.4362	19.9352	-31.3714	12.81	98.4472	-85.6372	23.5954	79.1609	-55.5656	-48.4333	15.4261	-63.8594	-16.8374	-19.3894	2.55191	-68.0924	-116.672	48.5801	-49.8806	-88.3585	38.4779
2	5	1	5	-10.192	-20.1508	9.95875	-48.8863	-59.7996	10.9133	13.156	91.9613	-78.8052	81.9663	100.208	-18.2419	-44.3351	29.6678	-74.0029	-30.9764	-33.8287	2.85224	-65.459	-108.352	42.8928	-120.009	-105.214	-14.7951
2	5	1	Average	-10.5986	-13.9023	3.30368	-19.781	2.27049	-22.0515	15.0156	93.0895	-78.0739	38.7937	84.6627	-45.869	-43.4268	19.7367	-63.1635	-25.6706	-26.8449	1.17428	-65.1201	-104.856	39.736	-71.0378	-93.7727	22.7349
2	5	2	1	-9.52463	22.6857	-32.2103	-17.9671	40.9157	-58.8828	23.3608	98.1333	-74.7725	21.4084	67.6181	-46.2097	-35.2311	-35.6409	0.409866	-19.8553	-71.8777	52.0224	-58.4569	-117.242	58.7846	-55.6195	-72.7134	17.0939
2	5	2	2	-7.95583	37.4014	-45.3573	-11.9508	42.3917	-54.3425	27.896	110.665	-82.7686	16.2189	47.1164	-30.8974	-36.4461	-39.3372	2.89112	-18.3076	-64.006	45.6984	-67.0825	-119.065	51.9821	-42.568	-60.3432	17.7752
2	5	2	3	-10.9142	22.5466	-33.4607	-14.5908	45.4241	-60.015	25.9344	101.374	-75.4392	16.2823	65.1713	-48.8889	-33.6804	-32.2455	-1.43496	-21.6137	-73.8254	52.2118	-62.8047	-110.369	47.5642	-47.9275	-63.2097	15.2822
2	5	2	4	-10.068	20.1623	-30.2303	-14.2657	31.8402	-46.106	23.7408	93.1394	-69.3986	18.441	50.8383	-32.3974	-28.6399	-39.4173	10.7773	-18.9115	-66.0767	47.1652	-58.26	-102.811	44.5511	-44.6466	-64.8914	20.2448
2	5	2	5	-13.367	34.8807	-48.2477	-17.2917	34.2391	-51.5308	23.1933	107.658	-84.4647	18.361	61.5129	-43.152	-33.2719	-53.6235	20.3516	-19.7897	-70.6573	50.8675	-63.7959	-119.737	55.9414	-46.6799	-66.6711	19.9912
2	5	2	Average	-10.3659	27.5353	-37.9013	-15.2132	38.9622	-54.1754	24.8251	102.194	-77.3687	18.1423	58.4514	-40.3091	-33.4539	-40.0529	6.599	-19.6956	-69.2886	49.5931	-62.08	-113.845	51.7647	-47.4883	-65.5657	18.0775
2	6	1	1	-24.9268	-22.3941	-2.53274	-24.3819	-25.3214	0.939512	3.83213	64.4181	-60.586	22.474	49.1189	-26.6448	-16.2947	31.1715	-47.4662	-2.86584	-6.06098	3.19515	-33.6833	-40.9313	7.24804	-38.1465	-54.4455	16.299
2	6	1	2	-25.0281	-37.1807	12.1525	-19.7779	-8.65554	-11.1223	5.40864	49.6908	-44.2822	22.4554	41.9859	-19.5305	-19.9625	35.89	-55.8525	-7.25477	14.5368	-21.7916	-36.3476	-59.4808	23.1331	-38.3064	-50.3768	12.0704
2	6	1	3	-25.6882	-30.8628	5.17459	-24.0315	-9.56036	-14.4712	4.17276	51.7419	-47.5691	24.716	58.8106	-34.0946	-20.8752	31.0319	-51.9071	-3.66506	-11.2303	7.56527	-38.7467	-68.8583	30.1117	-43.0309	-67.8689	24.838
2	6	1	4	-27.0448	-31.1995	4.15473	-27.8478	-12.1847	-15.6631	3.50146	51.7815	-48.28	26.1061	64.6723	-38.5662	-15.5957	29.6185	-45.2142	-2.11954	-2.23739	0.117848	-37.7622	-63.1287	25.3665	-45.7969	-71.0119	25.215
2	6	1	5	-22.4914	-33.6971	11.2057	-28.3618	-15.3193	-13.0425	5.04504	46.0425	-40.9975	24.2065	64.4817	-40.2751	-22.1916	32.3467	-54.5384	-4.98353	15.3547	-20.3383	-38.8643	-62.9331	24.0687	-43.9634	-77.3345	33.3711
2	6	1	Average	-25.0359	-31.0668	6.03097	-24.8802	-14.2083	-10.6719	4.39201	52.735	-48.343	23.9916	55.8139	-31.8223	-18.9839	32.0117	-50.9956	-4.17775	2.07257	-6.25032	-37.0808	-59.0664	21.9856	-41.8488	-64.2075	22.3587
2	6	2	1	-34.357	-11.9967	-22.3603	-28.7501	12.7829	-41.533	24.0232	74.2859	-50.2627	39.6303	71.7912	-32.1609	-3.82895	-6.16211	2.33316	-16.661	-22.4155	5.7545	-52.2999	-79.4739	27.1741	-78.2695	-78.2379	-0.031656
2	6	2	2	-27.4347	-5.42097	-22.0138	-30.7965	17.5207	-48.3172	18.8799	74.6383	-55.7585	30.6118	67.0805	-36.4687	-3.30128	2.87222	-6.17351	-8.2503	-24.5671	16.3168	-42.7577	-82.7981	40.0404	-64.0616	-73.5304	9.46879
2	6	2	3	-26.0473	10.0845	-36.1317	-34.9669	11.2335	-46.2004	28.83	75.8157	-46.9857	31.3558	61.5545	-30.1987	-7.39213	10.7241	-18.1162	-9.3913	-33.8874	24.4961	-57.4912	-86.4668	28.9755	-68.8743	-66.5689	-2.30542
2	6	2	4	-23.2454	7.27573	-30.5212	-27.3633	20.2923	-47.6556	34.762	60.6137	-25.8518	31.091	58.2705	-27.1795	-7.11353	8.37204	-15.4856	-9.90264	-32.0386	22.136	-51.5718	-69.5867	18.0148	-66.8221	-64.4823	-2.33973
2	6	2	5	-24.4536	4.57296	-29.0265	-29.0153	20.3981	-49.4134	27.0174	74.7071	-47.6896	39.4184	68.8209	-29.4025	-8.47525	10.6818	-19.157	-17.9107	-31.081	13.1703	-55.0089	-86.7447	31.7358	-83.2117	-74.3327	-8.87901
2	6	2	Average	-27.1076	0.903098	-28.0107	-30.1784	16.4455	-46.6239	26.7025	72.0121	-45.3096	34.4214	65.5035	-31.0821	-6.02223	5.29761	-11.3198	-12.4232	-28.7979	16.3747	-51.8259	-81.014	29.1881	-72.2478	-71.4304	-0.817403
2	7	1	1	-16.1045	-18.0809	1.97636	-30.6676	-15.7116	-14.956	8.38623	75.39	-67.0038	21.8407	60.8527	-39.0119	-26.7324	-1.82913	-24.9033	-6.36265	12.1057	-18.4683	-49.0988	-81.0395	31.9407	-57.8814	-60.6246	2.74323
2	7	1	2	-13.8953	0.490075	-14.3854	-23.4174	-14.9971	-8.42036	12.0353	81.9503	-69.915	17.0804	50.3819	-33.3016	-31.1833	-8.58119	-22.6021	-5.3964	4.94008	-10.3365	-56.6158	-85.3094	28.6936	-44.4685	-54.6552	10.1867
2	7	1	3	-13.7695	-1.61411	-12.1554	-21.5181	-13.131	-8.38704	12.331	70.5127	-58.1817	15.9001	51.1649	-35.2648	-32.9192	-5.0843	-27.8349	-5.00814	6.84125	-11.8494	-58.8325	-90.3545	31.5221	-41.5253	-55.5789	14.0536
2	7	1	4	-14.6978	-13.1377	-1.5601	-24.564	-3.0754	-21.4886	12.1586	71.1721	-59.0134	17.5285	68.9732	-51.4447	-29.6372	-8.19322	-21.444	-3.30334	-8.55735	5.25401	-54.3002	-79.5729	25.2727	-42.6987	-82.2367	39.538
2	7	1	5	-16.6872	-3.49632	-13.1909	-25.6475	-10.1146	-15.5329	12.1853	75.2952	-63.11	16.7301	64.7601	-48.03	-26.8186	-2.49877	-24.3199	-2.20669	11.7772	-13.9839	-55.3683	-83.8745	28.5062	-40.2066	-79.9478	39.7412
2	7	1	Average	-15.0309	-7.16779	-7.8631	-25.1629	-11.4059	-13.757	11.4193	74.8641	-63.4448	17.816	59.2266	-41.4106	-29.4582	-5.23732	-24.2208	-4.45544	5.42137	-9.87682	-54.8431	-84.0302	29.1871	-45.3561	-66.6086	21.2525
2	7	2	1	-22.5925	20.3141	-42.9066	-15.6345	8.70549	-24.34	25.9638	77.6984	-51.7346	22.3778	62.9321	-40.5543	-9.92322	-36.2079	26.2847	-18.5314	-52.2607	33.7293	-56.6022	-84.3054	27.7032	-50.6212	-68.2073	17.5861
2	7	2	2	-18.5754	15.3725	-33.9479	-15.164	25.0815	-40.2454	20.5389	71.204	-50.665	25.9575	53.8104	-27.8529	-9.00557	-22.0596	13.0541	-13.5062	-38.909	25.4028	-45.8337	-77.214	31.3803	-52.432	-58.6606	6.22858
2	7	2	3	-27.8935	2.12932	-30.0228	-18.7389	13.6914	-32.4303	23.5125	78.0111	-54.4986	28.5286	49.7855	-21.2569	-6.79704	-7.75151	0.954469	-7.88796	-45.3959	37.5079	-50.7145	-84.2116	33.4971	-52.4279	-54.5857	2.15783
2	7	2	4	-25.8315	1.12165	-26.9531	-19.0152	0.0100602	-19.0252	22.1873	66.0685	-43.8812	29.0314	58.6994	-29.6681	-5.87043	-0.178466	-5.69196	-14.8341	-56.1242	41.2902	-46.3997	-80.9323	34.5326	-58.4512	-63.9156	5.46448
2	7	2	5	-20.5421	8.94281	-29.4849	-14.7269	39.7864	-54.5134	19.4647	69.3842	-49.9195	27.5874	54.5127	-26.9253	-5.89601	-14.3109	8.41494	-15.1166	-42.6011	27.4845	-43.2435	-83.2361	39.9926	-55.4686	-59.6282	4.15961
2	7	2	Average	-23.087	9.57607	-32.6631	-16.6559	17.455	-34.1109	22.3334	72.4732	-50.1398	26.6965	55.948	-29.2515	-7.49845	-16.1017	8.60324	-13.9752	-47.0582	33.0829	-48.5587	-81.9799	33.4211	-53.8802	-60.9995	7.11932
2	8	1	1	-19.4415	-33.9701	14.5286	-16.534	-36.0559	19.5219	19.9962	106.6	-86.6042	21.0402	97.7285	-76.6883	-33.8683	25.278	-59.1463	-12.7078	10.6142	-23.322	-71.8316	-112.29	40.4582	-48.6066	-105.951	57.3448
2	8	1	2	-19.7106	-29.2338	9.52319	-19.1339	-14.0394	-5.09449	26.2382	86.1029	-59.8648	20.6052	89.8235	-69.2184	-35.7695	20.8059	-56.5755	-7.56914	12.9999	-20.569	-74.4926	-115.206	40.7132	-46.2013	-99.8694	53.6681
2	8	1	3	-19.6052	-41.9214	22.3162	-23.8622	-16.3379	-7.52431	22.238	112.582	-90.344	22.4438	104.673	-82.2292	-37.5821	22.8332	-60.4153	-8.34733	11.2579	-19.6053	-77.6946	-119.692	41.9972	-53.3249	-113.967	60.642
2	8	1	4	-19.8213	-32.9141	13.0928	-60.9622	-80.3706	19.4084	19.1485	107.382	-88.2338	59.1555	54.386	4.76952	-33.7846	25.6969	-59.4814	-14.1492	22.5306	-36.6798	-72.3988	-112.863	40.4641	-75.255	-58.9887	-16.2663
2	8	1	5	-17.9155	-28.1468	10.2314	-19.2835	-4.23192	-15.0516	25.0821	108.349	-83.2671	22.5938	96.1795	-73.5856	-37.7857	21.0868	-58.8725	-13.6764	24.8849	-38.5614	-79.6584	-115.604	35.9455	-51.556	-104.536	52.9803
2	8	1	Average	-19.2988	-33.2372	13.9384	-27.9552	-30.2071	2.25197	22.5406	104.203	-81.6628	29.1677	88.5581	-59.3904	-35.758	23.1402	-58.8982	-11.29	16.4575	-27.7475	-75.2152	-115.131	39.9156	-54.9888	-96.6625	41.6738
2	8	2	1	-15.0595	-18.1485	3.08909	-19.2811	29.3309	-48.612	31.3332	103.785	-72.4517	33.0892	72.9889	-39.8997	-21.1129	6.71131	-27.8242	-19.3918	-24.2176	4.82579	-67.1594	-112.214	45.055	-71.3589	-79.8303	8.47134
2	8	2	2	-20.9936	-24.3686	3.37499	-14.4926	27.4774	-41.97	28.8225	89.3653	-60.5429	21.8979	62.7685	-40.8706	-14.4845	12.6333	-27.1179	-13.7589	-27.5682	13.8094	-60.7421	-113.242	52.5001	-49.9389	-68.3405	18.4016
2	8	2	3	-19.835	-26.6902	6.85518	-41.0054	-78.0876	37.0821	26.4023	81.0226	-54.6203	43.6277	10.8106	32.8171	-17.119	-2.34807	-14.7709	-15.9811	-17.105	1.12386	-61.1243	-108.981	47.8569	-77.2818	-11.9679	-65.3139
2	8	2	4	-18.6074	-24.1667	5.55933	-22.6918	8.81979	-31.5116	23.8141	66.6814	-42.8673	26.809	80.3352	-53.5262	-17.0765	-3.78783	-13.2887	-13.0046	-24.7604	11.7559	-56.1923	-114.564	58.3715	-61.6156	-89.9197	28.3041
2	8	2	5	-20.4082	-13.0486	-7.35956	-16.1417	24.9924	-41.1341	21.0099	98.031	-77.0212	27.505	67.0869	-39.5818	-13.8277	11.0483	-24.8759	-16.3247	-27.8724	11.5477	-52.7125	-105.75	53.0371	-59.4486	-76.6782	17.2296
2	8	2	Average	-18.9807	-21.2845	2.30381	-22.7225	2.50659	-25.2291	26.2764	87.7771	-61.5007	30.5858	58.798	-28.2123	-16.7241	4.8514	-21.5755	-15.6922	-24.3047	8.61251	-59.5861	-110.95	51.3641	-63.9288	-65.3473	1.41856
2	9	1	1	-17.1229	-30.2895	13.1666	-12.6934	-5.60481	-7.08858	7.97534	60.6359	-52.6605	14.5215	55.1309	-40.6094	-21.8584	23.6095	-45.4679	-7.04367	2.3487	-9.39237	-43.3542	-64.0396	20.6855	-33.0533	-60.8187	27.7654
2	9	1	2	-21.5422	-32.7482	11.206	-5.04988	-11.3058	6.25588	9.30679	63.1046	-53.7978	19.9284	41.1499	-21.2216	-21.6341	27.0429	-48.677	-16.0433	-19.4017	3.35834	-49.9187	-70.843	20.9243	-38.378	-46.1325	7.75453
2	9	1	3	-21.0354	-32.5867	11.5512	-11.1164	-24.3197	13.2034	7.58523	32.5272	-24.942	14.373	56.4022	-42.0292	-26.3346	22.8475	-49.1821	-9.61764	3.52779	-13.1454	-46.2103	-79.0269	32.8167	-33.2809	-62.6098	29.3289
2	9	1	4	-19.648	-26.8801	7.23212	-11.8589	-18.4698	6.61094	5.55561	26.9411	-21.3855	13.6938	55.3443	-41.6504	-24.013	16.4061	-40.4191	-7.76561	6.66667	-14.4323	-40.7189	-70.8006	30.0817	-31.6223	-60.903	29.2807
2	9	1	5	-21.3829	-33.3732	11.9903	-9.77359	-17.3133	7.53967	8.07545	29.214	-21.1385	14.9446	60.3441	-45.3995	-15.6067	28.3985	-44.0052	-11.2137	1.6673	-12.881	-33.8195	-61.5102	27.6907	-34.6073	-65.9649	31.3576
2	9	1	Average	-20.1463	-31.1755	11.0293	-10.0984	-15.4027	5.30425	7.69968	42.4845	-34.7848	15.4923	53.6743	-38.182	-21.8894	23.6609	-45.5503	-10.3368	-1.03824	-9.29856	-42.8043	-69.2441	26.4398	-34.1884	-59.2858	25.0974
2	9	2	1	-13.9724	-29.1582	15.1858	-18.6636	9.58152	-28.2451	13.1077	49.387	-36.2793	17.6692	45.757	-28.0879	-11.6878	14.7875	-26.4753	-5.50483	-25.659	20.1541	-37.7748	-57.7071	19.9323	-39.7434	-63.1751	23.4317
2	9	2	2	-11.941	-17.8359	5.89487	-18.1619	16.3322	-34.4941	16.1455	50.9298	-34.7843	20.9058	50.819	-29.9132	-12.8067	-2.35776	-10.449	-7.51446	-23.2465	15.732	-39.393	-57.1913	17.7983	-45.8774	-58.99	13.1126
2	9	2	3	-12.9855	-25.6093	12.6238	-16.8108	11.7523	-28.5631	16.8719	54.0195	-37.1476	18.5876	46.97	-28.3823	-12.7927	7.39627	-20.189	-6.55246	-20.5959	14.0434	-42.2076	-62.126	19.9184	-40.7514	-53.6147	12.8633
2	9	2	4	-13.1263	-19.0237	5.89734	-17.1885	13.9629	-31.1514	16.1765	55.2314	-39.0548	18.7529	54.1526	-35.3997	-11.8495	3.09776	-14.9473	-6.68954	-28.0201	21.3305	-40.2118	-61.2109	20.9991	-41.0883	-58.5614	17.4731
2	9	2	5	-14.2658	-24.2304	9.96457	-20.0397	16.5453	-36.585	14.3058	55.4993	-41.1935	20.6886	56.2267	-35.538	-13.3092	8.86587	-22.1751	-6.01969	-20.0568	14.0372	-40.5127	-60.0138	19.5011	-46.566	-61.0149	14.4488
2	9	2	Average	-13.2582	-23.1715	9.91327	-18.1729	13.6348	-31.8077	15.3215	53.0134	-37.6919	19.3208	50.7851	-31.4642	-12.4892	6.35793	-18.8471	-6.4562	-23.5156	17.0594	-40.02	-59.6498	19.6298	-42.8053	-59.0712	16.2659
2	10	1	1	-6.27063	-31.4821	25.2115	-18.6699	-22.9619	4.29195	21.3459	67.888	-46.5422	34.3595	75.3025	-40.943	-54.2263	16.4607	-70.6871	-17.8008	16.7418	-34.5426	-66.968	-114.705	47.7374	-70.2097	-80.9931	10.7834
2	10	1	2	-8.26962	-24.3085	16.0388	-10.4239	-5.39157	-5.03236	14.5352	66.3257	-51.7905	15.8966	66.0064	-50.1098	-46.4338	17.3176	-63.7514	-19.221	9.8867	-29.1077	-60.5881	-103.115	42.5272	-39.6056	-70.8924	31.2868
2	10	1	3	-4.79999	-17.6962	12.8962	-18.8271	-20.2329	1.40575	18.263	63.0221	-44.7591	30.1378	68.369	-38.2312	-60.2216	12.0092	-72.2308	-15.0982	12.5197	-27.6179	-72.1283	-119.675	47.5471	-62.9729	-74.031	11.0581
2	10	1	4	-7.90259	-34.798	26.8954	-16.4639	-17.7027	1.23882	17.5927	59.0858	-41.4931	27.6169	58.1041	-30.4872	-52.0444	18.2965	-70.3409	-14.0738	15.6731	-29.7469	-73.06	-112.783	39.723	-54.3673	-68.9604	14.5931
2	10	1	Average	-6.81071	-27.0712	20.2605	-16.0962	-16.5722	0.476039	17.9342	64.0804	-46.1462	27.0027	66.9455	-39.9428	-53.2315	16.021	-69.2525	-16.5484	13.7053	-30.2538	-68.1861	-112.57	44.3837	-56.7889	-73.7192	16.9304
2	10	2	1	-12.8891	-2.9131	-9.976	-9.65764	34.195	-43.8526	22.9923	38.9167	-15.9244	18.9598	52.0763	-33.1165	-22.7106	-7.14541	-15.5652	-32.6636	-47.2655	14.6019	-51.7063	-66.9196	15.2132	-59.1261	-59.2427	0.116566
2	10	2	2	-15.5565	-28.9905	13.4341	-13.5562	22.5249	-36.0811	39.7508	44.586	-4.83515	18.6941	39.3619	-20.6677	-24.9032	-2.26883	-22.6344	-28.1318	-35.6798	7.54801	-66.2967	-49.6281	-16.6686	-55.2301	-55.0092	-0.220871
2	10	2	3	-13.594	-20.8562	7.2622	-14.2928	27.7405	-42.0333	29.7798	46.9261	-17.1463	19.5986	54.3204	-34.7218	-20.2121	8.11749	-28.3296	-27.8319	-36.9048	9.07285	-49.2418	-52.0291	2.78723	-60.9424	-64.3122	3.36984
2	10	2	4	-12.7756	-14.9915	2.21589	-12.6953	34.3625	-47.0578	23.4225	30.1915	-6.76897	18.4127	42.0387	-23.626	-25.4522	-10.065	-15.3872	-30.9012	-50.1934	19.2922	-46.3374	-80.4769	34.1395	-58.3962	-61.5916	3.19546
2	10	2	Average	-13.7038	-16.9378	3.23404	-12.5505	29.7057	-42.2562	28.9863	40.1551	-11.1687	18.9163	46.9493	-28.033	-23.3195	-2.84043	-20.4791	-29.8821	-42.5109	12.6287	-53.3956	-62.2634	8.86783	-58.4237	-60.0389	1.61525
2	11	1	1	-14.0613	-29.117	15.0556	-9.94247	-15.1863	5.2438	16.3643	96.5644	-80.2002	21.5936	88.625	-67.0314	-49.7873	15.523	-65.3102	-19.8112	10.3131	-30.1243	-71.0987	-134.8	63.7011	-47.9371	-96.2059	48.2688
2	11	1	2	-20.2291	-60.7359	40.5068	-8.44768	-19.1608	10.7131	16.592	111.854	-95.262	21.8728	75.5981	-53.7253	-44.2806	12.8245	-57.1051	-18.7279	-2.14481	-16.5831	-66.5352	-126.74	60.2047	-45.5989	-87.6425	42.0436
2	11	1	3	-24.6689	-52.5917	27.9228	-15.8625	-15.0256	-0.836962	15.1736	80.3521	-65.1786	17.3089	84.5623	-67.2534	-40.4176	17.5532	-57.9708	-15.3847	21.6423	-37.027	-63.2697	-132.521	69.2508	-43.4699	-91.9789	48.5089
2	11	1	Average	-19.6531	-47.4815	27.8284	-11.4176	-16.4575	5.03998	16.0433	96.2569	-80.2136	20.2584	82.9284	-62.67	-44.8285	15.3002	-60.1287	-17.9746	9.93687	-27.9115	-66.9679	-131.353	64.3855	-45.6686	-91.9424	46.2738
2	11	2	1	-15.4707	47.2635	-62.7342	-11.2424	41.8766	-53.119	20.8304	101.948	-81.1172	11.3744	44.5646	-33.1902	-32.8966	-54.0492	21.1526	-23.9613	-61.1792	37.2179	-64.602	-114.317	49.7146	-41.1287	-59.4416	18.313
2	11	2	2	-8.57263	-9.50437	0.931737	-10.3917	41.7793	-52.171	22.5754	115.328	-92.7526	15.3359	25.2471	-9.91116	-40.6406	-51.1154	10.4747	-17.7221	-42.5853	24.8632	-64.4684	-131.007	66.5388	-38.1222	-31.0785	-7.04371
2	11	2	3	-10.3462	-26.5538	16.2076	-10.9722	48.6894	-59.6616	24.6908	114.297	-89.6059	15.4453	44.0878	-28.6425	-39.1818	-54.5504	15.3686	-21.329	-59.6904	38.3614	-67.1204	-125.615	58.4947	-43.5694	-49.3335	5.76413
2	11	2	4	-9.57535	-15.1359	5.56055	-9.41212	41.3954	-50.8075	24.569	69.2263	-44.6573	18.0263	42.7187	-24.6924	-34.6713	-41.4832	6.81184	-18.5315	-48.2365	29.705	-63.2697	-118.665	55.395	-45.223	-48.1302	2.90725
2	11	2	5	-11.828	-43.9529	32.1249	-6.72566	39.9171	-46.6427	33.6835	118.521	-84.8375	9.13475	30.0091	-20.8743	-38.3687	-28.0576	-10.3111	-17.9734	-43.8309	25.8575	-78.8042	-129.88	51.0762	-31.2798	-34.3476	3.06783
2	11	2	Average	-11.1586	-9.57668	-1.58191	-9.74882	42.7315	-52.4804	25.2698	103.864	-78.5941	13.8633	37.3254	-23.4621	-37.1518	-45.8512	8.69935	-19.9035	-51.1045	31.201	-67.6529	-123.897	56.2439	-39.8646	-44.4663	4.6017
2	12	1	1	-13.8549	-7.09348	-6.76143	-6.06987	2.58215	-8.65202	10.4297	50.6597	-40.23	8.26653	41.6995	-33.433	-22.5055	1.09254	-23.598	-11.836	-0.446507	-11.3895	-46.4709	-57.9195	11.4487	-25.3126	-44.1505	18.8379
2	12	1	2	-11.8099	-6.37559	-5.43433	-6.13969	0.833798	-6.97349	8.90172	52.9926	-44.0909	7.83721	44.575	-36.7378	-25.636	-0.0739023	-25.5621	-14.1358	-1.31936	-12.8165	-46.1392	-60.6104	14.4712	-27.8664	-48.5224	20.656
2	12	1	3	-12.1672	-2.96841	-9.19878	-5.54218	1.18827	-6.73044	8.74415	55.988	-47.2439	8.93513	38.8194	-29.8843	-27.8548	-2.77811	-25.0767	-12.1254	2.42423	-14.5496	-48.6185	-62.9787	14.3603	-25.3954	-44.8518	19.4564
2	12	1	4	-15.7738	-9.38317	-6.39064	-5.62721	5.97135	-11.5986	12.729	57.2356	-44.5066	8.57687	37.1774	-28.6005	-24.3863	1.28447	-25.6708	-12.0655	-7.28326	-4.7822	-52.0818	-60.8892	8.80739	-24.7491	-45.9327	21.1836
2	12	1	5	-11.8626	-2.85084	-9.01172	-6.09588	2.03007	-8.12594	11.3049	50.9508	-39.646	7.84775	39.5998	-31.752	-25.7444	-4.64982	-21.0945	-13.5167	-3.13677	-10.3799	-48.4434	-56.2501	7.80673	-26.2117	-43.3076	17.0959
2	12	1	Average	-13.0937	-5.7343	-7.35938	-5.89497	2.52113	-8.41609	10.4219	53.5654	-43.1435	8.2927	40.3742	-32.0815	-25.2254	-1.02497	-24.2004	-12.7359	-1.95233	-10.7835	-48.3507	-59.7296	11.3788	-25.907	-45.353	19.446
2	12	2	1	-7.79906	8.09478	-15.8938	-8.36497	30.2968	-38.6618	17.3693	41.1737	-23.8045	11.988	34.7194	-22.7313	-19.3372	-15.9945	-3.34273	-18.7149	-34.9758	16.261	-39.4444	-46.8121	7.36768	-34.2249	-44.4367	10.2119
2	12	2	2	-8.19181	2.55962	-10.7514	-7.53207	11.3324	-18.8645	19.3404	45.5641	-26.2237	5.84315	18.0984	-12.2552	-20.5622	-22.0236	1.46137	-13.4109	-32.5872	19.1763	-37.8724	-51.076	13.2035	-23.0912	-25.3599	2.26873
2	12	2	3	-8.32234	0.709607	-9.03195	-7.73354	33.3691	-41.1026	17.9511	45.0991	-27.148	8.21015	30.2939	-22.0838	-19.3437	-26.355	7.01129	-18.2849	-35.3559	17.071	-38.6518	-50.6133	11.9616	-33.2475	-37.455	4.20748
2	12	2	4	-10.8189	-2.09079	-8.72812	-7.35358	12.6203	-19.9738	17.9555	42.5657	-24.6102	31.3234	40.1615	-8.8381	-19.3296	-9.9444	-9.38524	-32.1605	-37.3233	5.16277	-39.6523	-57.1034	17.451	-43.8818	-45.3116	1.42979
2	12	2	5	-6.39026	-0.0657514	-6.32451	-8.32113	26.7726	-35.0937	24.4245	39.7258	-15.3013	23.4771	33.7236	-10.2465	-22.7531	-23.1402	0.387155	-27.7375	-33.4687	5.73124	-39.4025	-46.6165	7.21392	-36.5165	-38.4564	1.93989
2	12	2	Average	-8.30447	1.84149	-10.146	-7.86106	22.8782	-30.7393	19.4081	42.8257	-23.4175	16.1684	31.3994	-15.231	-20.2652	-19.4915	-0.773629	-22.0617	-34.7422	12.6805	-39.0047	-50.4442	11.4395	-34.1924	-38.2039	4.01155
2	13	1	1	-19.7358	-21.6254	1.8896	-17.9099	-9.61697	-8.29292	12.0863	65.8907	-53.8044	15.905	51.5552	-35.6503	-30.5392	18.8445	-49.3837	-8.5067	2.90552	-11.4122	-60.597	-72.9989	12.4019	-41.5233	-56.8113	15.288
2	13	1	2	-15.2582	-8.55625	-6.702	-12.7927	1.50074	-14.2934	10.897	59.8949	-48.9978	10.1568	33.3773	-23.2206	-32.0443	4.8273	-36.8716	-7.555	-8.60206	1.04706	-54.8625	-72.0345	17.172	-29.4304	-38.1799	8.74957
2	13	1	3	-17.5987	-22.6588	5.06015	-14.8705	0.658083	-15.5286	13.5584	63.7058	-50.1473	9.61391	45.933	-36.3191	-30.858	14.9635	-45.8215	-7.91443	1.14606	-9.06049	-59.0033	-72.5234	13.5202	-28.344	-47.8798	19.5358
2	13	1	4	-19.1732	-22.2319	3.05861	-19.9094	-2.80771	-17.1017	15.5995	61.8087	-46.2092	11.9011	51.1174	-39.2164	-29.6338	15.219	-44.8528	-10.5683	-5.58444	-4.98385	-62.4176	-70.9779	8.56031	-41.4815	-56.7498	15.2682
2	13	1	5	-13.6789	-13.8927	0.21382	-11.6125	2.14887	-13.7614	11.3234	64.1813	-52.858	7.51049	44.912	-37.4015	-31.1461	8.15525	-39.3014	-9.19887	-6.4688	-2.73008	-55.4176	-70.7097	15.292	-27.6556	-53.4972	25.8416
2	13	1	Average	-17.089	-17.793	0.704038	-15.419	-1.6234	-13.7956	12.6929	63.0963	-50.4033	11.0174	45.379	-34.3616	-30.8443	12.4019	-43.2462	-8.74866	-3.32075	-5.42791	-58.4596	-71.8489	13.3893	-33.687	-50.6236	16.9367
2	13	2	1	-11.4217	14.8307	-26.2525	-16.8836	30.6695	-47.5531	23.2026	52.0997	-28.8971	23.7509	39.134	-15.3831	-21.6059	-34.0955	12.4896	-15.2365	-30.8737	15.6372	-52.7836	-59.7049	6.92129	-54.4834	-44.4407	-10.0428
2	13	2	2	-8.88515	8.74761	-17.6328	-18.5147	30.6722	-49.1869	20.9082	46.5155	-25.6073	26.144	34.4667	-8.32267	-20.0273	-24.2878	4.2605	-11.8088	-34.8084	22.9996	-47.4635	-52.2358	4.77225	-56.3604	-39.8199	-16.5405
2	13	2	3	-9.00194	16.6178	-25.6198	-16.994	35.8628	-52.8567	18.9135	46.9346	-28.0211	25.3677	39.5651	-14.1974	-20.2314	-24.7378	4.50639	-12.4858	-37.5392	25.0534	-47.9665	-53.9396	5.97314	-53.8354	-44.8982	-8.93716
2	13	2	4	-7.14527	14.4641	-21.6094	-16.4222	36.933	-53.3552	23.0177	49.7934	-26.7757	22.0589	30.6516	-8.59275	-20.589	-25.8478	5.25871	-11.3949	-34.9392	23.5443	-47.6624	-56.8259	9.16346	-49.2451	-35.3195	-13.9255
2	13	2	5	-7.71568	16.686	-24.4017	-16.0176	33.9436	-49.9613	21.4924	57.2616	-35.7692	26.433	21.9861	4.44687	-21.0654	-24.7375	3.67216	-11.8699	-33.6141	21.7442	-49.8764	-64.971	15.0946	-53.6017	-26.8385	-26.7632
2	13	2	Average	-8.83396	14.2693	-23.1032	-16.9664	33.6162	-50.5827	21.5069	50.521	-29.0141	24.7509	33.1607	-8.40981	-20.7038	-26.7413	6.03747	-12.5592	-34.3549	21.7957	-49.1505	-57.5354	8.38495	-53.5052	-38.2634	-15.2418
2	14	1	1	-17.4185	-31.0077	13.5892	-8.94391	-14.7552	5.81124	7.66529	39.2647	-31.5994	16.0947	54.7278	-38.6331	-30.5946	22.38	-52.9746	-13.2387	1.45204	-14.6907	-55.1291	-78.8903	23.7612	-36.7868	-60.803	24.0162
2	14	1	2	-16.4146	-9.67289	-6.74171	-11.1097	-14.9115	3.80188	10.0851	71.0949	-61.0098	14.3858	58.1167	-43.7309	-30.1119	3.73281	-33.8448	-10.1871	13.1486	-23.3357	-54.7732	-80.0492	25.276	-35.0041	-63.2284	28.2244
2	14	1	3	-17.3679	-21.2322	3.86429	-7.80867	-12.9259	5.11727	11.8562	80.6632	-68.807	15.3026	59.8174	-44.5148	-33.9021	6.99475	-40.8969	-13.9568	-2.61566	-11.3411	-62.3016	-89.4928	27.1912	-36.9728	-65.8383	28.8655
2	14	1	4	-17.6011	-13.503	-4.0981	-9.17986	-16.5502	7.37032	9.496	61.2418	-51.7458	13.1873	50.4956	-37.3082	-31.5722	9.2231	-40.7953	-11.9708	-4.40302	-7.56782	-57.0908	-84.2697	27.1789	-32.1218	-56.0964	23.9747
2	14	1	5	-15.5959	-22.2558	6.65983	-8.54359	-7.43039	-1.11321	11.3854	82.8633	-71.4779	14.7246	50.894	-36.1694	-36.8954	17.3482	-54.2436	-10.1769	0.410841	-10.5878	-62.8586	-91.5789	28.7203	-33.2932	-56.8304	23.5372
2	14	1	Average	-16.8796	-19.5343	2.65471	-9.11714	-13.3146	4.1975	10.0976	67.0256	-56.928	14.739	54.8103	-40.0713	-32.6153	11.9358	-44.551	-11.9061	1.59856	-13.5046	-58.4306	-84.8562	26.4255	-34.8357	-60.5593	25.7236
2	14	2	1	-8.53426	17.8011	-26.3354	-7.89684	22.422	-30.3189	19.1755	65.3771	-46.2017	14.9365	32.0469	-17.1103	-25.8078	-35.7318	9.92399	-15.5119	-28.1623	12.6503	-51.7452	-76.1842	24.439	-37.9269	-35.6014	-2.32554
2	14	2	2	-14.9439	58.0949	-73.0388	-7.26557	33.0672	-40.3328	18.5048	71.969	-53.4642	14.9252	35.4834	-20.5582	-31.7286	-67.3783	35.6497	-16.9284	-36.3404	19.412	-65.0434	-80.6673	15.6239	-38.818	-39.4788	0.660786
2	14	2	3	-13.3468	-5.21615	-8.13064	-7.38555	28.3707	-35.7563	17.3359	75.4545	-58.1187	14.5038	31.641	-17.1373	-26.729	-41.0689	14.3399	-15.8223	-33.2041	17.3818	-52.9982	-85.5507	32.5525	-37.3391	-35.3878	-1.95132
2	14	2	4	-13.8497	62.2931	-76.1428	-7.56359	29.0698	-36.6334	17.8891	68.847	-50.958	15.0075	28.1667	-13.1592	-33.1069	-72.5103	39.4035	-15.1502	-33.359	18.2088	-63.9355	-77.2847	13.3492	-36.8214	-31.8968	-4.92455
2	14	2	5	-9.99015	2.5574	-12.5475	-9.73917	30.1747	-39.9139	17.9675	65.0657	-47.0982	16.8486	33.5114	-16.6628	-20.1249	-9.83862	-10.2863	-16.9586	-36.3272	19.3686	-47.936	-72.1201	24.1841	-42.882	-37.5223	-5.35975
2	14	2	Average	-12.133	27.1061	-39.239	-7.97014	28.6209	-36.5911	18.1745	69.3427	-51.1681	15.2443	32.1699	-16.9256	-27.4994	-45.3056	17.8062	-16.0743	-33.4786	17.4043	-56.3317	-78.3614	22.0298	-38.7575	-35.9774	-2.78007
2	15	1	1	-17.5928	-27.7876	10.1948	-6.4828	-11.6042	5.12142	15.2316	60.951	-45.7195	12.7428	47.4388	-34.696	-30.72	19.3054	-50.0253	-12.3884	4.06418	-16.4526	-59.4745	-72.5735	13.099	-30.5569	-52.9251	22.3682
2	15	1	2	-17.3868	-21.4156	4.02878	-18.8625	-16.3266	-2.53591	15.5712	66.0058	-50.4346	15.2119	45.5959	-30.384	-35.4083	10.3988	-45.8071	-9.74631	8.49039	-18.2367	-65.481	-81.332	15.851	-37.6407	-51.977	14.3363
2	15	1	3	-19.0089	-23.8987	4.88983	-22.4159	-18.4551	-3.96081	13.8169	65.7657	-51.9488	17.1052	49.6498	-32.5445	-30.5395	15.3055	-45.845	-9.22073	11.6576	-20.8783	-60.7803	-76.6057	15.8254	-41.7783	-56.3461	14.5678
2	15	1	4	-19.34	-29.3307	9.99066	-13.1424	-8.50161	-4.64075	13.9432	70.3237	-56.3805	12.4858	52.4908	-40.005	-34.246	15.017	-49.263	-11.6644	3.09566	-14.76	-63.9392	-83.6875	19.7482	-32.0531	-58.094	26.0409
2	15	1	5	-18.64	-21.6187	2.97878	-18.1768	-14.9884	-3.1884	14.7491	65.5446	-50.7955	13.9253	46.1236	-32.1984	-28.7837	12.7913	-41.575	-7.93946	10.3971	-18.3365	-60.802	-71.5562	10.7543	-34.1364	-51.4972	17.3607
2	15	1	Average	-18.3937	-24.8103	6.41657	-15.8161	-13.9752	-1.84089	14.6624	65.7182	-51.0558	14.2942	48.2598	-33.9656	-31.9395	14.5636	-46.5031	-10.1919	7.54097	-17.7328	-62.0954	-77.151	15.0556	-35.2331	-54.1679	18.9348
2	15	2	1	-8.27451	29.0027	-37.2772	-20.4095	30.2486	-50.6581	19.2157	32.3146	-13.0989	26.0677	50.7656	-24.6979	-24.9445	-42.4404	17.4959	-22.4484	-40.2708	17.8224	-41.639	-44.6464	3.00739	-67.8078	-57.2091	-10.5987
2	15	2	2	-9.66167	-3.18051	-6.48116	-22.8153	26.4587	-49.2741	19.7643	53.7131	-33.9488	26.5317	53.5942	-27.0625	-19.8047	-15.7759	-4.02883	-20.5443	-36.3895	15.8452	-48.0699	-60.7667	12.6968	-69.4127	-60.2819	-9.13085
2	15	2	3	-8.16935	16.2728	-24.4422	-18.5658	24.6111	-43.1768	28.5442	45.7598	-17.2156	23.2725	43.6527	-20.3802	-22.1628	-20.9852	-1.17761	-20.0539	-30.8774	10.8234	-48.481	-52.8701	4.38908	-60.8562	-47.9951	-12.8611
2	15	2	4	-14.2453	-2.77416	-11.4711	-21.4217	22.6722	-44.0938	22.8317	57.348	-34.5164	21.311	46.9809	-25.6699	-22.1645	-19.1545	-3.00995	-14.6063	-31.9334	17.3271	-58.5314	-65.0824	6.551	-56.9413	-52.7599	-4.18136
2	15	2	5	-13.6099	-15.5257	1.91581	-22.9963	32.8051	-55.8014	22.9196	58.189	-35.2694	24.8469	48.6131	-23.7662	-23.2404	-26.9019	3.66154	-19.3208	-40.3133	20.9925	-57.1232	-65.5363	8.41308	-65.4339	-55.1813	-10.2526
2	15	2	Average	-10.7921	4.75902	-15.5512	-21.2417	27.3591	-48.6008	22.6551	49.4649	-26.8098	24.406	48.7213	-24.3153	-22.4634	-25.0516	2.58821	-19.3947	-35.9569	16.5621	-50.7689	-57.7804	7.01147	-64.0904	-54.6855	-9.40491
2	16	1	1	-14.4878	-34.6122	20.1244	-9.95616	-13.8834	3.92719	11.5447	52.847	-41.3023	16.5724	56.406	-39.8336	-18.6936	31.3555	-50.0491	-16.0079	16.9217	-32.9296	-37.6642	-65.3612	27.6971	-40.0734	-61.6519	21.5785
2	16	1	2	-14.5417	-39.554	25.0123	-9.21027	-7.9977	-1.21257	10.5976	41.0567	-30.4591	12.0168	28.3682	-16.3514	-20.1594	34.8878	-55.0473	-10.1438	10.6172	-20.761	-34.3866	-54.1914	19.8048	-29.2027	-45.3148	16.1121
2	16	1	3	-15.7991	-36.3922	20.5931	-10.2127	-8.09545	-2.11725	7.31702	55.2337	-47.9167	9.6081	48.6259	-39.0178	-20.5867	32.2953	-52.882	-13.1934	9.71957	-22.913	-40.8332	-52.7952	11.962	-30.32	-57.1759	26.8559
2	16	1	4	-11.9907	-29.8649	17.8742	-8.88957	-20.7972	11.9076	10.6695	51.5441	-40.8746	13.3962	49.9696	-36.5734	-27.4333	24.3104	-51.7436	-13.0631	16.2314	-29.2945	-40.9526	-67.3438	26.3912	-35.1265	-53.6092	18.4828
2	16	1	5	-12.0697	-28.2014	16.1317	-7.52501	-13.4507	5.9257	10.8067	39.9892	-29.1825	10.8645	41.0112	-30.1467	-20.5766	23.8	-44.3766	-10.2874	-2.2712	-8.01621	-38.4954	-55.4503	16.9549	-26.0742	-42.2989	16.2246
2	16	1	Average	-13.7778	-33.7249	19.9471	-9.15874	-12.8449	3.68613	10.1871	48.1342	-37.9471	12.4916	44.8762	-32.3846	-21.4899	29.3298	-50.8197	-12.5391	10.2437	-22.7829	-38.4664	-59.0284	20.562	-32.1594	-52.0101	19.8508
2	16	2	1	-6.84102	-2.84359	-3.99744	-8.04832	20.5361	-28.5844	17.7549	53.6873	-35.9323	9.6563	20.7667	-11.1104	-18.2517	-16.6964	-1.55525	-12.9261	-24.799	11.8729	-39.5219	-61.1669	21.645	-28.6785	-25.3924	-3.28613
2	16	2	2	-11.9254	12.7362	-24.6615	-6.06384	20.3145	-26.3783	26.421	47.6788	-21.2578	7.38434	21.0633	-13.679	-24.5438	-33.6803	9.13654	-14.8028	-31.774	16.9712	-44.0833	-54.6307	10.5475	-24.6506	-24.3825	-0.268098
2	16	2	3	-8.70508	-0.176768	-8.52831	-8.25018	27.6159	-35.8661	17.9164	39.9748	-22.0585	8.95917	22.5341	-13.5749	-19.5507	-21.5289	1.97827	-16.5892	-31.1359	14.5467	-44.9613	-46.2596	1.29834	-32.6812	-26.3215	-6.35974
2	16	2	4	-6.40196	11.776	-18.178	-7.43529	19.3158	-26.751	27.8481	44.7193	-16.8712	7.50019	21.9266	-14.4265	-21.777	-25.5324	3.75533	-17.4711	-33.9581	16.4871	-41.9902	-53.7924	11.8021	-26.6291	-36.433	9.80393
2	16	2	5	-5.78158	0.592246	-6.37383	-6.43622	24.3481	-30.7844	31.258	54.6298	-23.3718	7.11626	20.129	-13.0127	-22.2061	-20.8059	-1.40023	-14.8142	-29.252	14.4378	-46.8746	-60.7892	13.9145	-27.2402	-23.3909	-3.84927
2	16	2	Average	-7.931	4.41682	-12.3478	-7.24677	22.4261	-29.6728	24.2397	48.138	-23.8983	8.12325	21.2839	-13.1607	-21.2658	-23.6488	2.38293	-15.3207	-30.1838	14.8631	-43.4863	-55.3278	11.8415	-27.9759	-27.1841	-0.791863
2	17	1	1	-11.3438	-9.5982	-1.74563	-8.15877	0.691344	-8.85011	12.3564	70.6294	-58.273	9.6954	49.1469	-39.4515	-28.5161	2.87628	-31.3924	-10.6543	-1.91932	-8.73501	-51.9659	-75.1363	23.1705	-26.9147	-53.8878	26.9731
2	17	1	2	-11.9763	-14.7043	2.72806	-7.89548	-2.0058	-5.88968	15.3032	67.4097	-52.1066	9.13908	51.1927	-42.0537	-28.0251	7.76979	-35.7949	-10.2432	-0.994847	-9.24833	-54.5	-72.837	18.337	-26.6047	-55.9	29.2953
2	17	1	3	-12.9803	-11.5521	-1.42825	-8.13119	-3.48708	-4.64411	14.2568	73.2155	-58.9587	9.68411	40.7246	-31.0405	-30.0149	2.61426	-32.6291	-11.1248	-1.46945	-9.65536	-56.5222	-78.5248	22.0026	-27.8191	-57.6778	29.8586
2	17	1	Average	-12.1001	-11.9515	-0.148609	-8.06181	-1.60051	-6.4613	13.9721	70.4182	-56.4461	9.50619	47.0214	-37.5152	-28.852	4.42011	-33.2721	-10.6741	-1.4612	-9.2129	-54.3294	-75.4994	21.17	-27.1128	-55.8219	28.709
2	17	2	1	-6.16524	3.39341	-9.55865	-10.7166	27.6011	-38.3177	18.646	57.0734	-38.4275	15.477	37.3278	-21.8508	-22.2142	-18.6818	-3.5324	-18.5684	-33.0408	14.4724	-45.0611	-63.2898	18.2287	-44.0108	-42.0819	-1.92892
2	17	2	2	-9.36757	8.08535	-17.4529	-9.5419	27.7545	-37.2964	26.9058	44.872	-17.9663	14.1468	29.5582	-15.4114	-20.8817	-16.8711	-4.01058	-17.3013	-32.4951	15.1938	-49.1243	-64.6057	15.4814	-39.7045	-35.6528	-4.05174
2	17	2	3	-7.9985	0.763611	-8.76211	-5.68835	28.0305	-33.7189	18.0836	62.4223	-44.3388	6.98744	23.3401	-16.3526	-21.8394	-18.4683	-3.37107	-13.5413	-31.2029	17.6617	-46.5608	-69.4264	22.8656	-26.1094	-27.8703	1.7609
2	17	2	4	-7.62435	11.918	-19.5423	-7.49864	28.0468	-35.5455	25.4955	45.6361	-20.1406	10.7393	32.3497	-21.6105	-25.2386	-25.1974	-0.041266	-16.3894	-31.7175	15.3281	-54.8765	-65.6324	10.7559	-34.1193	-36.5205	2.40118
2	17	2	5	-5.70586	4.69254	-10.3984	-2.99047	18.7727	-21.7632	17.3612	60.6137	-43.2525	3.52528	23.7394	-20.2142	-24.2128	-20.6381	-3.57473	-23.4622	-33.4854	10.0233	-46.0989	-67.7377	21.6388	-23.791	-31.085	7.29402
2	17	2	Average	-7.3723	5.77057	-13.1429	-7.2872	26.0411	-33.3283	21.2984	54.1235	-32.8251	10.1752	29.263	-19.0879	-22.8773	-19.9713	-2.90601	-17.8525	-32.3884	14.5359	-48.3443	-66.1384	17.7941	-33.547	-34.6421	1.09509
2	18	1	1	-21.9328	-33.6542	11.7214	-12.2447	5.7475	-17.9922	25.7717	93.9284	-68.1567	16.6995	69.5711	-52.8716	-35.3821	16.0994	-51.4815	-10.2989	-11.4903	1.19141	-81.7746	-100.238	18.4639	-38.855	-76.3507	37.4956
2	18	1	2	-21.5809	-30.002	8.42113	-11.3968	2.35831	-13.7551	32.8357	87.8299	-54.9942	18.1765	74.1215	-55.9451	-34.995	15.5438	-50.5388	-14.1546	-14.0777	-0.076939	-89.104	-96.1747	7.0707	-43.0352	-81.7386	38.7034
2	18	1	3	-21.8289	-21.4956	-0.333272	-12.5368	12.1309	-24.6677	31.3282	89.3083	-57.9802	18.5607	61.387	-42.8263	-35.637	18.2226	-53.8596	-10.4036	-11.6708	1.26719	-88.6107	-96.6373	8.02668	-41.372	-70.8323	29.4603
2	18	1	4	-22.3105	-35.3466	13.036	-13.0053	-5.73472	-7.27058	24.5254	97.8013	-73.2759	17.2714	79.1247	-61.8533	-37.1397	24.0594	-61.1991	-12.12	-3.62818	-8.49179	-83.5012	-105.124	21.6223	-42.2033	-86.4448	44.2415
2	18	1	5	-20.703	-7.4912	-13.2118	-12.7129	11.1647	-23.8776	27.3201	84.2638	-56.9437	19.3669	61.7406	-42.3738	-33.4254	-0.586637	-32.8388	-12.2641	-17.565	5.3009	-81.0345	-92.1624	11.1278	-43.4414	-78.2592	34.8178
2	18	1	Average	-21.6712	-25.5979	3.9267	-12.3793	5.13333	-17.5126	28.3562	90.6263	-62.2701	18.015	69.189	-51.174	-35.3158	14.6677	-49.9835	-11.8482	-11.6864	-0.161847	-84.805	-98.0673	13.2623	-41.7814	-78.7251	36.9437
2	18	2	1	-12.5037	28.3939	-40.8976	-15.3454	53.1594	-68.5048	27.9902	79.5712	-51.581	25.7234	56.1549	-30.4315	-33.2561	-45.0118	11.7557	-24.6779	-63.0492	38.3713	-72.1776	-92.0069	19.8293	-65.4896	-61.661	-3.82868
2	18	2	2	-11.3342	44.7	-56.0342	-11.3088	32.3476	-43.6564	23.8337	67.8387	-44.005	19.7487	50.1906	-30.4419	-33.0035	-77.2173	44.2138	-20.9376	-44.0742	23.1366	-65.004	-78.4635	13.4594	-51.0523	-55.0479	3.9956
2	18	2	3	-12.4827	61.8639	-74.3467	-11.2701	32.1042	-43.3743	17.7275	61.3078	-43.5803	20.4273	52.3227	-31.8954	-39.757	-101.292	61.5347	-22.3067	-38.227	15.9203	-63.4629	-74.8293	11.3664	-53.5566	-57.7584	4.20187
2	18	2	4	-11.7735	36.2836	-48.057	-16.7304	43.0466	-59.777	26.6971	74.5137	-47.8167	24.8806	57.515	-32.6344	-39.1637	-73.1487	33.985	-22.3829	-50.4103	28.0275	-72.7868	-85.0464	12.2596	-63.8546	-65.6854	1.83088
2	18	2	5	-11.0063	37.4795	-48.4858	-14.2689	28.5387	-42.8076	29.5966	116.021	-86.4244	23.6957	51.3712	-27.6754	-47.5941	-62.2866	14.6925	-18.0955	-53.8134	35.7179	-86.498	-128.773	42.2751	-55.5861	-57.2768	1.69066
2	18	2	Average	-11.8201	41.7442	-53.5643	-13.7847	37.8393	-51.624	25.169	79.8505	-54.6815	22.8951	53.5109	-30.6157	-38.5549	-71.7912	33.2364	-21.6801	-49.9148	28.2347	-71.9858	-91.8238	19.838	-57.9078	-59.4859	1.57807
2	19	1	1	-19.9321	-22.0469	2.11484	-17.6838	-10.5503	-7.13345	7.37262	55.5762	-48.2036	15.1908	47.6828	-32.4919	-19.3743	17.2284	-36.6027	-4.00999	0.566203	-4.57619	-46.0925	-60.0127	13.9202	-35.7953	-54.5577	18.7624
2	19	1	2	-21.3577	-24.7279	3.37018	-18.3584	-7.54838	-10.81	6.74067	52.6815	-45.9408	17.4841	41.1946	-23.7106	-18.8258	21.5248	-40.3506	-4.54529	1.38708	-5.93237	-44.4842	-57.8654	13.3812	-40.0102	-45.9903	5.98016
2	19	1	3	-20.1822	-22.5982	2.41604	-13.488	-3.70166	-9.78632	8.95567	53.1467	-44.1911	12.6023	40.0301	-27.4278	-19.4119	18.2392	-37.6511	-4.29357	5.21311	-9.50668	-47.2977	-58.1465	10.8487	-27.148	-44.6561	17.5081
2	19	1	4	-19.5811	-18.5108	-1.07032	-15.1087	-6.20303	-8.90567	12.2666	56.7587	-44.4921	14.0648	40.027	-25.9623	-21.6356	11.7969	-33.4325	-3.71233	4.64294	-8.35526	-52.3447	-61.361	9.01627	-32.0144	-46.3494	14.335
2	19	1	5	-21.5733	-21.6028	0.029458	-17.0233	-7.89927	-9.12403	10.1067	53.4489	-43.3423	15.3845	41.9567	-26.5723	-18.552	16.3211	-34.8732	-3.49965	2.6368	-6.13645	-49.1131	-58.2809	9.1678	-35.87	-46.6466	10.7766
2	19	1	Average	-20.5253	-21.8973	1.37204	-16.3324	-7.18053	-9.15189	9.08844	54.3224	-45.234	14.9453	42.1782	-27.233	-19.5599	17.0221	-36.582	-4.01216	2.88923	-6.90139	-47.8665	-59.1333	11.2668	-34.1676	-47.64	13.4725
2	19	2	1	-9.48751	9.19985	-18.6874	-12.6117	29.0188	-41.6305	14.2679	43.5802	-29.3122	13.1736	19.7044	-6.53085	-10.8198	-10.8126	-0.0072185	-13.8637	-30.2324	16.3687	-33.5324	-49.6106	16.0782	-38.3862	-23.1464	-15.2399
2	19	2	2	-10.8377	12.6411	-23.4788	-15.1621	30.0175	-45.1796	16.8981	52.691	-35.7929	16.5601	34.1304	-17.5703	-13.1354	-17.943	4.80766	-16.1482	-34.2372	18.089	-40.635	-58.3475	17.7125	-47.8704	-38.3501	-9.52034
2	19	2	3	-9.72649	10.7741	-20.5006	-14.3599	28.3907	-42.7506	16.6192	47.3654	-30.7462	17.5867	24.3978	-6.81109	-14.1941	-19.0592	4.86512	-15.0215	-31.6817	16.6602	-39.769	-52.7749	13.0059	-46.0661	-28.3207	-17.7454
2	19	2	4	-10.2631	1.31903	-11.5821	-12.157	25.1551	-37.3121	15.7902	49.018	-33.2278	13.4485	22.3782	-8.9297	-10.9222	-12.5885	1.66635	-17.4474	-29.5903	12.1429	-36.4095	-55.5553	19.1459	-40.7438	-36.4268	-4.31705
2	19	2	5	-12.4066	14.5338	-26.9404	-13.1765	26.9542	-40.1307	18.1418	48.6666	-30.5248	12.3706	19.1501	-6.77955	-12.4564	-20.597	8.14062	-13.8448	-32.4419	18.5971	-42.2302	-54.1992	11.969	-39.0911	-26.9418	-12.1494
2	19	2	Average	-10.5443	9.69356	-20.2378	-13.4935	27.9072	-41.4007	16.3434	48.2642	-31.9208	14.6279	23.9522	-9.3243	-12.3056	-16.2001	3.89451	-15.2651	-31.6367	16.3716	-38.5152	-54.0975	15.5823	-42.4315	-30.6371	-11.7944
2	20	1	1	-8.65098	-37.1284	28.4774	-9.59905	-28.3235	18.7244	22.3832	83.3636	-60.9804	29.8392	60.7801	-30.9409	-37.999	26.3334	-64.3324	-14.0102	23.3817	-37.392	-66.9005	-90.6785	23.778	-51.7781	-69.4717	17.6936
2	20	1	2	-11.7772	-34.6915	22.9143	-12.3455	-31.3362	18.9907	22.3744	90.1444	-67.77	29.9191	56.5461	-26.627	-39.2906	28.318	-67.6086	-12.0922	21.9892	-34.0814	-71.2225	-97.6859	26.4634	-51.3098	-63.8288	12.5191
2	20	1	3	-10.5621	-41.4973	30.9352	-14.6396	-33.9439	19.3043	25.2739	95.3816	-70.1077	28.052	58.6373	-30.5853	-42.858	30.5851	-73.4432	-11.2334	21.853	-33.0864	-75.8139	-101.994	26.1801	-50.7438	-66.3551	15.6113
2	20	1	4	-11.7545	-40.7806	29.0261	-13.3743	-31.8596	18.4853	23.3997	83.9007	-60.5011	27.3849	58.0375	-30.6526	-35.4436	27.4752	-62.9189	-9.77028	18.9589	-28.7292	-68.4674	-90.3554	21.8881	-49.1344	-65.0456	15.9112
2	20	1	5	-11.9464	-34.1687	22.2224	-11.1052	-29.2635	18.1583	26.8511	82.7208	-55.8697	28.7324	61.0681	-32.3357	-36.1606	27.5431	-63.7037	-12.1452	18.3505	-30.4957	-74.0437	-90.0503	16.0066	-50.8273	-67.9054	17.0781
2	20	1	Average	-10.9382	-37.6533	26.7151	-12.2127	-30.9453	18.7326	24.0565	87.1022	-63.0458	28.7855	59.0138	-30.2283	-38.3504	28.051	-66.4013	-11.8503	20.9067	-32.7569	-71.2896	-94.1528	22.8633	-50.7587	-66.5213	15.7627
2	20	2	1	-9.28869	-3.91062	-5.37807	-13.8236	23.1063	-36.9299	19.7858	47.08	-27.2942	22.4697	40.6256	-18.1559	-15.4359	-5.42252	-10.0134	-15.4262	-33.9577	18.5315	-40.3942	-56.6863	16.2921	-51.3851	-46.47	-4.91506
2	20	2	2	-9.597	-2.41636	-7.18064	-16.5851	24.9524	-41.5375	24.5772	51.3844	-26.8072	26.2919	43.9527	-17.6609	-19.3955	-9.92218	-9.47328	-16.6777	-30.6638	13.9861	-44.5243	-58.401	13.8767	-59.2776	-49.7232	-9.55439
2	20	2	3	-13.3121	47.4956	-60.8077	-11.3038	3.82274	-15.1265	25.192	47.4606	-22.2686	23.1547	20.1506	3.00407	-25.2515	-44.2343	18.9827	-13.383	-14.9058	1.52275	-46.8014	-58.5978	11.7964	-42.8075	-23.7833	-19.0242
2	20	2	4	-10.3735	0.389478	-10.7629	-12.418	29.3928	-41.8109	19.8108	48.0015	-28.1907	22.434	42.9984	-20.5644	-18.624	-17.5056	-1.11834	-18.5284	-34.9914	16.463	-44.8507	-56.2644	11.4138	-53.3622	-48.4245	-4.93771
2	20	2	5	-10.0152	4.4954	-14.5106	-13.3457	28.88	-42.2257	15.9696	30.6126	-14.643	23.8586	51.6774	-27.8188	-14.4148	-5.79095	-8.62389	-20.0953	-34.641	14.5457	-37.0131	-33.5931	-3.42007	-57.2996	-57.4384	0.138758
2	20	2	Average	-10.5173	9.21069	-19.728	-13.4952	22.0309	-35.5261	21.0671	44.9078	-23.8407	23.6418	39.8809	-16.2392	-18.6243	-16.5751	-2.04923	-16.8221	-29.8319	13.0098	-42.7167	-52.7085	9.99177	-52.8264	-45.1679	-7.65852

## Sheet: Force, Moment component
				Anterior stress peak 1							Anterior stress peak 2							Superior stress peak 1							Superior stress peak 1							Posterior stress peak 1							Posterior stress peak 2							Inferior stress peak 1
Equation				Total Stress=Stress due to Force + Stress due to Moment							Total Stress=Stress due to Force + Stress due to Moment							Total Stress=Stress due to Force - Stress due to Moment							Total Stress=Stress due to Force - Stress due to Moment							Total Stress=Stress due to Force - Stress due to Moment							Total Stress=Stress due to Force - Stress due to Moment							Total Stress=Stress due to Force + Stress due to Moment
Group #	Subject #	Condition #	Trial #	A1	Force_Total	Moment_Total	Force_Reaction	Moment_Reaction	Force_Muscle	Moment_Muscle	A2	Force_Total	Moment_Total	Force_Reaction	Moment_Reaction	Force_Muscle	Moment_Muscle	S1	Force_Total	Moment_Total	Force_Reaction	Moment_Reaction	Force_Muscle	Moment_Muscle	S2	Force_Total	Moment_Total	Force_Reaction	Moment_Reaction	Force_Muscle	Moment_Muscle	P1	Force_Total	Moment_Total	Force_Reaction	Moment_Reaction	Force_Muscle	Moment_Muscle	P2	Force_Total	Moment_Total	Force_Reaction	Moment_Reaction	Force_Muscle	Moment_Muscle	I1	Force_Total	Moment_Total	Force_Reaction
1	1	1	1	-21.3274	-25.1881	3.86071	-2.95885	-23.5026	-22.2293	27.3633	-18.3331	-13.1378	-5.19531	-2.67687	-19.5243	-10.4609	14.3289	-0.505114	-22.9691	-22.1551	-2.95335	-63.9109	-20.5297	40.9329	11.4598	-12.4637	-23.9236	-2.71029	-50.769	-9.75343	26.8454	-29.1596	-25.2174	3.94222	-2.98613	-23.1526	-22.2313	27.0949	-10.5691	-10.9666	-0.397539	-1.55212	-17.8804	-9.4145	17.4828	-49.7327	-25.2174	-24.5153	-2.98613
1	1	1	2	-20.7026	-23.5541	2.85142	-2.78589	-23.2724	-20.7682	26.1239	-14.6702	-12.2995	-2.37073	-2.70372	-19.8932	-9.59574	17.5225	0.74906	-23.3636	-22.4902	-2.64004	-56.3744	-16.7109	36.2744	9.93011	-11.524	-21.4541	-2.70463	-49.7502	-8.81939	28.2961	-26.6575	-23.4868	3.17079	-2.85006	-22.1494	-20.6367	25.3202	-10.7762	-10.7416	0.0345805	-1.79231	-15.3495	-8.94928	15.384	-47.0596	-23.4868	-23.5729	-2.85006
1	1	1	3	-19.188	-22.9234	3.73544	-2.7072	-24.1552	-20.2162	27.8906	-13.9754	-12.0227	-1.9527	-2.76487	-17.9452	-9.25782	15.9925	1.71968	-22.7668	-21.7738	-2.71154	-57.2773	-17.1729	35.6732	9.66317	-10.9419	-20.605	-2.78698	-48.7292	-8.1549	28.1242	-26.6768	-22.8732	3.80357	-2.74035	-23.6356	-20.1328	27.4391	-12.229	-10.7121	1.51682	-1.79678	-12.511	-8.91535	14.0278	-46.0383	-22.7318	-23.3065	-2.76476
1	1	1	4	-20.1883	-24.2077	4.01942	-2.81267	-22.8885	-21.3951	26.9079	-14.5826	-12.419	-2.1636	-2.53282	-19.2937	-9.88618	17.1301	0.896606	-24.0299	-22.4694	-2.6881	-57.3091	-16.9602	36.7642	9.43264	-12.3749	-21.8076	-2.63892	-55.0015	-9.736	33.194	-28.2747	-24.2058	4.06884	-2.8519	-22.1877	-21.3539	26.2566	-10.6576	-12.5157	-1.85812	-2.59861	-19.0156	-9.91706	17.1575	-47.9589	-24.0603	-23.8986	-2.87259
1	1	1	5	-20.314	-23.9621	3.64817	-2.73901	-26.3649	-21.2231	30.0131	-13.6473	-12.0574	-1.58997	-2.79471	-18.6753	-9.26266	17.0854	1.86375	-23.8586	-21.5887	-2.81683	-56.2942	-18.1897	33.4239	9.519	-11.8929	-21.4119	-2.81041	-50.8647	-9.08249	29.4528	-27.6298	-23.9605	3.66932	-2.77513	-25.9373	-21.1854	29.6066	-10.5521	-12.0598	-1.50777	-2.76056	-18.539	-9.29928	17.0312	-47.1394	-23.4825	-23.6568	-2.82617
1	1	1	Average	-20.3441	-23.9671	3.62303	-2.80072	-24.0367	-21.1664	27.6597	-15.0417	-12.3873	-2.65446	-2.6946	-19.0663	-9.69266	16.4119	0.944796	-23.3976	-22.0954	-2.76197	-58.2332	-17.9127	36.6137	10.0009	-11.8395	-21.8404	-2.73025	-51.0229	-9.10924	29.1825	-27.6797	-23.9487	3.73095	-2.84072	-23.4125	-21.108	27.1435	-10.9568	-11.3992	-0.442405	-2.10008	-16.6591	-9.29909	16.2167	-47.5858	-23.7958	-23.79	-2.85994
1	1	2	1	-10.954	-12.9072	1.95321	-3.06357	-14.0836	-9.84365	16.0369	-14.1529	-13.6171	-0.535782	-2.40035	21.8544	-11.2167	-22.3902	11.0925	-12.9072	-23.9997	-3.06357	-55.3115	-9.84365	31.3119	9.90114	-13.3908	-23.292	-2.34254	-39.0047	-11.0483	15.7127	-17.3519	-13.4555	3.89642	-2.96799	-6.75923	-10.4875	10.6557	-13.3573	-13.538	-0.180721	-2.43628	21.1055	-11.1017	-21.2862	-37.5747	-13.3631	-24.2116	-3.08577
1	1	2	2	-11.9387	-14.84	2.90128	-3.51592	-12.1121	-11.3241	15.0133	-7.98448	-8.38798	0.403503	-2.00686	-0.0341048	-6.38112	0.437607	13.6279	-14.84	-28.4679	-3.51592	-59.8997	-11.3241	31.4318	7.38997	-7.4923	-14.8823	-1.89737	-30.0326	-5.59494	15.1504	-19.0166	-14.5938	4.42277	-3.22316	-3.33603	-11.3707	7.7588	-8.93288	-8.38747	0.54541	-2.02565	1.70864	-6.36182	-1.16323	-43.4881	-14.9641	-28.524	-3.50066
1	1	2	3	-12.8095	-13.0551	0.245601	-3.00491	-12.8777	-10.0502	13.1233	-14.6174	-14.1259	-0.491502	-2.54322	24.144	-11.5827	-24.6355	7.95591	-13.3502	-21.3061	-3.03987	-60.2291	-10.3103	38.9231	10.7698	-14.0058	-24.7757	-2.49545	-41.0648	-11.5104	16.2891	-15.4341	-13.4946	1.93951	-2.8978	-9.51795	-10.5968	11.4575	-13.6512	-14.0057	-0.354514	-2.56001	23.4962	-11.4457	-23.8508	-34.9299	-13.5535	-21.3763	-3.00254
1	1	2	4	-12.1344	-12.7639	0.629519	-3.1168	-11.7253	-9.64713	12.3548	-12.4953	-11.9435	-0.551789	-2.33553	21.4874	-9.60798	-22.0391	9.56877	-12.8168	-22.3856	-3.11826	-57.45	-9.69856	35.0644	9.36957	-11.8628	-21.2323	-2.29729	-36.0088	-9.56546	14.7765	-15.538	-12.7589	2.77918	-2.86127	-6.27578	-9.89758	9.05496	-11.3917	-11.9435	-0.551789	-2.33553	21.4874	-9.60798	-22.0391	-35.2322	-12.8551	-22.3772	-3.09598
1	1	2	Average	-11.9592	-13.3916	1.4324	-3.1753	-12.6997	-10.2163	14.1321	-12.3125	-12.0186	-0.293892	-2.32149	16.8629	-9.69713	-17.1568	10.5613	-13.4786	-24.0398	-3.1844	-58.2226	-10.2941	34.1828	9.35763	-11.6879	-21.0456	-2.25816	-36.5277	-9.42977	15.4822	-16.8352	-13.5757	3.25947	-2.98756	-6.47225	-10.5881	9.73172	-11.8333	-11.9687	-0.135403	-2.33937	16.9494	-9.62932	-17.0848	-37.8062	-13.684	-24.1223	-3.17124
1	2	1	1	-9.88852	-20.8994	11.0109	-2.64174	-24.8973	-18.2577	35.9082	-5.68669	-2.91849	-2.7682	-0.240688	-6.60811	-2.6778	3.83991	6.96532	-19.1305	-26.0958	-3.11733	-64.4488	-16.0132	38.353	12.3095	-12.9578	-25.2673	-3.0912	-62.6494	-9.86665	37.3821	-37.6918	-23.3103	14.3815	-3.26541	-20.0765	-20.0449	34.458	-23.4201	-12.8847	10.5355	-3.10032	1.13623	-9.78436	9.39923	-50.8082	-22.9221	-27.8861	-3.37098
1	2	1	2	-13.324	-21.2229	7.89896	-2.74241	-20.694	-18.4805	28.5929	-5.23649	-12.0642	6.82768	-3.25459	-0.274674	-8.80958	7.10235	7.33455	-19.6754	-27.01	-3.24149	-63.4	-16.434	36.39	12.8913	-13.0032	-25.8946	-3.32464	-64.3035	-9.6786	38.4089	-32.344	-20.4636	11.8804	-3.28938	-6.28654	-17.1742	18.1669	-22.0363	-13.3478	8.68848	-3.26407	0.0587225	-10.0837	8.62976	-49.3242	-21.2455	-28.0787	-3.30945
1	2	1	3	-13.5888	-20.7235	7.13463	-2.91826	-19.2936	-17.8052	26.4282	-7.11462	-3.83966	-3.27496	-0.190305	-4.11688	-3.64935	0.841921	8.8065	-18.8288	-27.6353	-3.09178	-67.0758	-15.7371	39.4404	15.4852	-3.45899	-18.9442	0.116191	-9.021	-3.57518	-9.92317	-32.3933	-19.8569	12.5363	-3.17936	-8.25499	-16.6776	20.7913	-24.0734	-12.0873	11.9861	-3.25858	7.18941	-8.82874	4.79668	-51.3649	-21.744	-29.6209	-3.28441
1	2	1	4	-12.5677	-21.4725	8.90483	-2.84539	-18.6499	-18.6271	27.5548	-8.48493	-12.3138	3.82892	-3.14997	0.113766	-9.16387	3.71515	3.88213	-21.5426	-25.4247	-3.19341	-74.3418	-18.3492	48.9171	10.4789	-12.3138	-22.7927	-3.14997	-61.7984	-9.16387	39.0057	-38.0873	-23.6497	14.4376	-3.36869	-13.3691	-20.281	27.8067	-16.3919	-12.3628	4.02912	-3.10205	-0.408301	-9.26073	4.43742	-50.3049	-23.8939	-26.411	-3.37264
1	2	1	Average	-12.3423	-21.0796	8.73733	-2.78695	-20.8837	-18.2926	29.621	-6.63068	-7.78404	1.15336	-1.70889	-2.72147	-6.07515	3.87483	6.74712	-19.7943	-26.5415	-3.161	-67.3166	-16.6333	40.7751	12.7912	-10.4335	-23.2247	-2.36241	-49.4431	-8.07107	26.2184	-35.1291	-21.8201	13.309	-3.27571	-11.9968	-18.5444	25.3057	-21.4804	-12.6706	8.80979	-3.18126	1.99401	-9.48939	6.81577	-50.4506	-22.4514	-27.9992	-3.33437
1	2	2	1	-11.0179	-19.6196	8.60168	-2.85946	53.8285	-16.7602	-45.2268	-11.2223	-15.5956	4.37328	-1.67538	42.6727	-13.9202	-38.2994	3.14644	-9.64372	-12.7902	-2.04865	-32.8242	-7.59507	20.0341	16.9136	-25.8221	-42.7356	-3.79413	-65.4233	-22.0279	22.6877	-38.1138	-22.2526	15.8612	-3.49572	62.0219	-18.7569	-46.1607	-43.8422	-25.8908	17.9514	-3.76592	63.8433	-22.1249	-45.8919	-41.3863	-21.4527	-19.9336	-3.74406
1	2	2	2	-7.95894	-8.85542	0.896483	-0.395242	5.75189	-8.46018	-4.85541	-11.7033	-26.1075	14.4042	-3.69583	58.2826	-22.4117	-43.8784	23.4957	-17.1343	-40.63	-3.53186	-71.9438	-13.6025	31.3137	18.2133	-26.1075	-44.3208	-3.69583	-63.9941	-22.4117	19.6733	-41.7482	-16.892	24.8562	-3.62311	36.2239	-13.2689	-11.3677	-40.8447	-26.1276	14.7171	-3.66494	60.1787	-22.4627	-45.4616	-57.7644	-17.1343	-40.63	-3.53186
1	2	2	3	-13.7082	-20.4139	6.70576	-2.55497	56.4661	-17.859	-49.7604	-8.55377	-10.5568	2.00305	-1.10448	34.813	-9.45234	-32.81	4.00054	-9.77015	-13.7707	-2.26935	-28.0123	-7.5008	14.2416	14.9678	-21.4806	-36.4484	-3.20225	-46.0553	-18.2784	9.60694	-38.3632	-23.8036	14.5596	-3.42587	68.2352	-20.3777	-53.6756	-37.3947	-22.0632	15.3315	-3.23437	63.6878	-18.8289	-48.3563	-40.5861	-23.8036	-16.7826	-3.42587
1	2	2	4	-9.933	-10.3738	0.440797	-0.532933	8.37995	-9.84086	-7.93915	-7.89424	-11.256	3.36173	-1.36909	38.2863	-9.88688	-34.9246	20.7479	-10.5533	-31.3012	-3.7309	-47.2996	-6.82242	15.9984	12.0535	-21.0254	-33.0789	-3.27432	-53.3024	-17.751	20.2236	-46.3025	-9.69493	36.6075	-3.65386	59.7197	-6.04107	-23.1122	-37.0982	-21.0764	16.0218	-3.38048	57.9932	-17.6959	-41.9714	-42.2299	-12.0524	-30.1775	-3.76671
1	2	2	Average	-10.6545	-14.8157	4.16118	-1.58565	31.1066	-13.23	-26.9454	-9.84339	-15.879	6.03556	-1.96119	43.5137	-13.9178	-37.4781	12.8476	-11.7754	-24.623	-2.89519	-45.02	-8.88019	20.397	15.537	-23.6089	-39.1459	-3.49163	-57.1938	-20.1172	18.0479	-41.1319	-18.1608	22.9712	-3.54964	56.5502	-14.6111	-33.579	-39.795	-23.7895	16.0055	-3.51143	61.4257	-20.2781	-45.4203	-45.4917	-18.6107	-26.8809	-3.61712
1	3	1	1	-30.0196	-23.3967	-6.62289	-3.86378	-25.1744	-19.5329	18.5515	-31.0311	-14.6294	-16.4017	-3.86165	-31.6986	-10.7677	15.2969	2.57866	-23.3967	-25.9754	-3.86378	-99.8848	-19.5329	73.9094	21.9013	-11.3562	-33.2575	-3.3369	-63.2162	-8.01932	29.9587	-19.6971	-23.2212	-3.52418	-3.4004	-20.1497	-19.8208	16.6255	-3.4155	-5.89383	-2.47833	-1.11962	1.04199	-4.77421	-3.52032	-50.8283	-24.2949	-26.5333	-3.69015
1	3	1	2	-30.2205	-24.5783	-5.64227	-3.8854	-27.0744	-20.6929	21.4321	-35.2015	-17.2869	-17.9146	-3.63961	-32.3111	-13.6473	14.3965	3.9318	-20.9308	-24.8626	-3.7256	-97.594	-17.2052	72.7314	25.9488	-17.6332	-43.582	-3.1896	-60.5107	-14.4436	16.9287	-21.7268	-25.3488	-3.62197	-3.57361	-25.0638	-21.7752	21.4418	-6.74878	-13.9066	-7.15782	-2.54632	-7.18796	-11.3603	0.0301334	-52.2319	-25.3004	-26.9315	-3.75545
1	3	1	3	-31.3058	-25.1631	-6.14273	-3.89368	-27.3371	-21.2694	21.1944	-34.2311	-16.0881	-18.143	-3.75917	-29.728	-12.3289	11.585	6.6951	-21.6185	-28.3136	-3.90154	-96.6633	-17.717	68.3496	28.0262	-17.0219	-45.0481	-3.25467	-61.2466	-13.7672	16.1985	-20.6168	-25.1491	-4.53234	-3.55476	-25.49	-21.5944	20.9577	-6.72179	-14.0084	-7.2866	-2.41663	-0.636892	-11.5918	-6.64971	-54.3878	-25.4714	-28.9163	-3.83314
1	3	1	4	-29.9398	-23.7579	-6.18184	-3.84703	-28.5003	-19.9109	22.3185	-33.7002	-15.5455	-18.1547	-3.65074	-30.8239	-11.8947	12.6691	4.79318	-21.7925	-26.5856	-3.90343	-95.4661	-17.889	68.8805	23.4414	-13.0276	-36.4691	-3.21423	-59.1554	-9.8134	22.6864	-19.403	-23.3674	-3.96434	-3.31579	-27.625	-20.0516	23.6606	-3.70408	-7.78175	-4.07766	-1.38347	0.904143	-6.39828	-4.9818	-51.434	-24.0754	-27.3587	-3.80779
1	3	1	5	-31.1952	-24.2247	-6.97048	-3.93634	-29.4332	-20.2884	22.4627	-34.3769	-15.6908	-18.6861	-3.71525	-30.5357	-11.9755	11.8497	2.91435	-21.8279	-24.7423	-3.841	-97.8499	-17.9869	73.1077	25.4868	-12.6238	-38.1107	-2.71817	-47.7093	-9.90566	9.59863	-21.0597	-25.1176	-4.05791	-3.28916	-30.9872	-21.8284	26.9293	-5.87486	-11.906	-6.03115	-2.3348	5.69203	-9.5712	-11.7232	-52.6856	-24.976	-27.7096	-3.74445
			Average	-30.5362	-24.2241	-6.31204	-3.88525	-27.5039	-20.3389	21.1918	-33.7082	-15.8481	-17.86	-3.72528	-31.0195	-12.1228	13.1594	4.18262	-21.9133	-26.0959	-3.84707	-97.4916	-18.0662	71.3957	24.9609	-14.3325	-39.2935	-3.14271	-58.3676	-11.1898	19.0742	-20.5007	-24.4408	-3.94015	-3.42674	-25.8631	-21.0141	21.923	-5.293	-10.6993	-5.40631	-1.96017	-0.037337	-8.73915	-5.36898	-52.3135	-24.8236	-27.4899	-3.7662
1	3	2	1	-19.8563	-21.9234	2.06713	-4.92836	0.709982	-16.9951	1.35715	-26.0787	-17.9546	-8.12404	-3.35651	41.0653	-14.5981	-49.1894	27.692	-17.2147	-44.9066	-4.26776	-99.1314	-12.9469	54.2247	36.8582	-18.1165	-54.9747	-3.24407	-89.518	-14.8725	34.5433	-25.6196	-19.6817	5.93794	-4.89545	9.6899	-14.7862	-3.75196	-12.3813	-13.4384	-1.0571	-1.35776	46.3526	-12.0807	-47.4097	-70.3286	-22.1866	-48.142	-5.01445
1	3	2	2	-21.3496	-19.2453	-2.10434	-5.09538	3.1297	-14.1499	-5.23404	-28.4656	-17.7505	-10.7151	-3.18986	37.6191	-14.5606	-48.3342	27.0109	-17.8953	-44.9062	-4.91385	-117.262	-12.9814	72.3554	37.408	-17.7505	-55.1585	-3.18986	-90.8997	-14.5606	35.7413	-17.3535	-19.2005	-1.84695	-5.06623	1.29024	-14.1342	-3.13719	-13.4176	-11.3059	2.11176	-0.847018	46.217	-10.4589	-44.1053	-64.8115	-19.2453	-45.5662	-5.09538
1	3	2	3	-23.4876	-22.3761	-1.11149	-5.30016	-11.6797	-17.0759	10.5682	-29.9746	-18.7957	-11.1789	-3.41585	46.5935	-15.3798	-57.7724	47.3735	-8.18685	-55.5603	-3.75501	-80.7996	-4.43183	25.2393	40.68	-18.7957	-59.4757	-3.41585	-95.287	-15.3798	35.8113	-21.6825	-21.826	-0.143508	-5.01734	-11.0962	-16.8087	10.9527	-15.332	-12.7936	2.53848	-0.818264	54.1376	-11.9753	-51.5991	-72.1398	-21.9801	-50.1597	-5.32905
1	3	2	4	-20.5059	-21.124	0.618165	-4.99188	-7.97529	-16.1321	8.59345	-28.3068	-15.8184	-12.4885	-3.25308	26.3677	-12.5653	-38.8562	31.3681	-6.53918	-37.9073	-2.38619	-51.6909	-4.15299	13.7836	35.2579	-16.4086	-51.6665	-2.93579	-79.6088	-13.4728	27.9423	-23.9484	-21.7446	2.20386	-5.05133	1.46845	-16.6932	0.735414	-12.0462	-9.48932	2.55685	-0.588513	39.1904	-8.90081	-36.6336	-72.6943	-21.9565	-50.7378	-5.05835
1	3	2	5	-21.3143	-21.2319	-0.0823921	-5.14073	-0.221182	-16.0912	0.138788	-27.5128	-17.5815	-9.93124	-3.13964	37.4901	-14.4419	-47.4214	33.9096	-12.0608	-45.9703	-4.10502	-91.1964	-7.95576	45.226	38.024	-18.3574	-56.3814	-2.84265	-73.7923	-15.5147	17.4109	-23.0212	-20.0357	2.98552	-5.16341	13.0637	-14.8723	-10.0782	-14.9144	-11.6423	3.27219	-0.741165	48.9805	-10.9011	-45.7083	-71.903	-21.3649	-50.538	-5.19705
			Average	-21.3027	-21.1801	-0.122586	-5.0913	-3.20729	-16.0888	3.0847	-28.0677	-17.5801	-10.4875	-3.27099	37.8272	-14.3092	-48.3147	33.4708	-12.3793	-45.8501	-3.88557	-88.016	-8.49378	42.1658	37.6456	-17.8857	-55.5314	-3.12564	-85.8212	-14.7601	30.2898	-22.3251	-20.4977	1.82737	-5.03875	2.88321	-15.4589	-1.05584	-13.6183	-11.7339	1.88444	-0.870543	46.9756	-10.8633	-45.0912	-70.3754	-21.3467	-49.0288	-5.13886
1	4	1	1	-14.8909	-26.1866	11.2956	-3.16315	-16.8647	-23.0234	28.1603	-12.2577	-15.3899	3.13216	-3.71897	-3.8571	-11.6709	6.98926	-0.701478	-27.2292	-26.5277	-3.57713	-97.9043	-23.6521	71.3766	16.4901	-15.4529	-31.943	-3.7789	-91.3775	-11.674	59.4345	-40.6931	-27.3039	13.3891	-3.70033	-9.84418	-23.6036	23.2333	-19.1151	-15.3125	3.80258	-3.76853	-0.707454	-11.544	4.51003	-55.6843	-27.1998	-28.4845	-3.74426
1	4	1	2	-17.403	-24.9794	7.57639	-3.31943	-20.9457	-21.66	28.5221	-14.8098	-14.678	-0.131866	-3.86273	6.0376	-10.8152	-6.16946	4.20465	-25.6772	-29.8818	-3.6598	-98.5927	-22.0174	68.7109	15.9207	-14.4671	-30.3878	-3.78272	-85.3192	-10.6844	54.9314	-38.0036	-25.4462	12.5573	-3.80926	-6.22356	-21.637	18.7809	-17.1805	-13.7058	3.47474	-2.63516	-4.15105	-11.0706	7.62579	-57.6961	-25.4462	-32.2498	-3.80926
1	4	1	3	-15.8716	-25.2844	9.41278	-3.1969	-16.0311	-22.0875	25.4439	-11.809	-10.4248	-1.38422	-2.64143	-8.41723	-7.78338	7.03302	4.51381	-26.1474	-30.6613	-3.60143	-93.935	-22.546	63.2737	19.31	-16.6362	-35.9462	-4.07315	-92.0171	-12.5631	56.0709	-37.9922	-25.4895	12.5027	-3.80636	-3.9132	-21.6831	16.4159	-22.8132	-16.6362	6.17705	-4.07315	10.8302	-12.5631	-4.6532	-59.2366	-25.4895	-33.7471	-3.80636
1	4	1	4	-18.6057	-28.1245	9.51877	-3.60318	-23.21	-24.5213	32.7287	-8.6215	-13.1403	4.5188	-2.48953	-7.08268	-10.6508	11.6015	-0.850384	-27.974	-27.1236	-3.76861	-102.396	-24.2054	75.2727	19.5558	-16.6854	-36.2412	-4.1954	-95.9662	-12.49	59.725	-38.3474	-27.974	10.3735	-3.76861	-17.3007	-24.2054	27.6741	-27.7713	-16.6854	11.0859	-4.1954	14.5897	-12.49	-3.50376	-55.4087	-27.2003	-28.2084	-3.79922
1	4	1	5	-16.7926	-27.9664	11.1738	-3.49665	-16.6527	-24.4697	27.8265	-11.291	-11.9016	0.610624	-2.90097	-7.4698	-9.00068	8.08042	0.801296	-27.9094	-28.7107	-3.75722	-105.348	-24.1522	76.6373	18.2313	-16.4834	-34.7147	-4.0062	-94.2443	-12.4772	59.5296	-40.8768	-27.6727	13.2042	-3.80032	-8.17518	-23.8723	21.3793	-22.502	-16.397	6.10503	-4.07504	8.47757	-12.3219	-2.37254	-57.0589	-27.3076	-29.7513	-3.82111
			Average	-16.7128	-26.5082	9.79547	-3.35586	-18.7408	-23.1524	28.5363	-11.7578	-13.1069	1.3491	-3.12273	-4.15784	-9.9842	5.50694	1.59358	-26.9874	-28.581	-3.67284	-99.6353	-23.3146	71.0542	17.9016	-15.945	-33.8466	-3.96727	-91.7849	-11.9777	57.9383	-39.1826	-26.7773	12.4054	-3.77698	-9.09136	-23.0003	21.4967	-21.8764	-15.7474	6.12906	-3.74946	5.80779	-11.9979	0.321265	-57.0169	-26.5287	-30.4883	-3.79604
1	4	2	1	-12.7079	-10.4535	-2.25435	-0.201297	-1.28402	-10.2522	-0.970334	-15.6279	-21.3791	5.75116	-3.41057	36.0445	-17.9685	-30.2934	20.1585	-12.8759	-33.0344	-3.91243	-72.8371	-8.96348	39.8026	22.7683	-21.8186	-44.5868	-3.57583	-81.3165	-18.2427	36.7296	-25.6244	-16.5977	9.02664	-4.06421	10.0994	-12.5335	-1.07279	-28.341	-21.8186	6.5224	-3.57583	34.3348	-18.2427	-27.8124	-50.6518	-16.5564	-34.0954	-4.11351
1	4	2	2	-9.71754	-10.227	0.509445	-1.69562	-3.54846	-8.53137	4.05791	-10.5913	-18.4629	7.8716	-3.13204	42.9238	-15.3308	-35.0522	29.7312	-13.2442	-42.9754	-4.0149	-89.4944	-9.2293	46.519	20.9383	-19.3314	-40.2697	-3.53126	-73.3594	-15.8002	33.0897	-27.3774	-15.4223	11.9551	-4.21942	10.547	-11.2029	1.40816	-29.186	-18.5592	10.6268	-3.62235	38.245	-14.9369	-27.6182	-56.2196	-13.2442	-42.9754	-4.0149
1	4	2	3	-14.0064	-16.5329	2.52643	-3.30414	28.7647	-13.2287	-26.2383	-11.3568	-17.2867	5.92991	-2.91324	36.9782	-14.3734	-31.0483	11.609	-17.9063	-29.5154	-4.21136	-83.889	-13.695	54.3736	18.5384	-18.2357	-36.7741	-3.08517	-64.662	-15.1505	27.8878	-24.019	-18.5127	5.50638	-4.00704	28.0651	-14.5056	-22.5587	-26.571	-18.5839	7.9871	-3.29138	39.0772	-15.2925	-31.0902	-47.4217	-17.9063	-29.5154	-4.21136
1	4	2	4	-12.3012	-15.4672	3.16596	-2.45816	-2.22813	-13.009	5.39409	-13.693	-20.4308	6.73782	-3.33297	40.0304	-17.0979	-33.2926	35.3181	-15.06	-50.3781	-4.23711	-91.2341	-10.8229	40.856	23.6048	-20.9123	-44.5171	-3.46095	-73.0182	-17.4513	28.5011	-32.5335	-18.8397	13.6939	-4.16469	17.6854	-14.675	-3.99151	-31.0935	-21.0814	10.0121	-3.82334	44.1721	-17.2581	-34.16	-65.4382	-15.06	-50.3781	-4.23711
1	4	2	5	-10.5081	-16.2432	5.73507	-3.32465	18.2513	-12.9185	-12.5162	-13.1635	-18.735	5.57148	-3.33248	36.2647	-15.4025	-30.6932	17.1607	-18.3435	-35.5043	-4.23254	-97.1311	-14.111	61.6268	18.7027	-19.2661	-37.9688	-3.45961	-70.4539	-15.8065	32.4851	-29.9876	-18.831	11.1566	-4.07361	8.50044	-14.7574	2.65616	-28.9077	-19.5372	9.37057	-3.70575	45.0655	-15.8314	-35.6949	-54.4013	-18.7508	-35.6505	-4.20939
			Average	-11.8482	-13.7848	1.93651	-2.19677	7.99109	-11.588	-6.05457	-12.8865	-19.2589	6.3724	-3.22426	38.4483	-16.0346	-32.0759	22.7955	-15.486	-38.2815	-4.12167	-86.9171	-11.3643	48.6356	20.9105	-19.9128	-40.8233	-3.42257	-72.562	-16.4903	31.7387	-27.9084	-17.6407	10.2677	-4.10579	14.9795	-13.5349	-4.71174	-28.8198	-19.916	8.90379	-3.60373	40.1789	-16.3123	-31.2751	-54.8265	-16.3036	-38.523	-4.15726
1	5	1	1	-10.7174	-20.6634	9.94607	-2.83022	-2.26221	-17.8332	12.2083	-15.9073	-12.9575	-2.94972	-3.06121	6.08882	-9.89634	-9.03854	10.126	-19.2972	-29.4232	-3.02473	-73.5418	-16.2725	44.1186	11.7766	-12.0777	-23.8543	-2.89742	-65.2377	-9.18027	41.3834	-30.9155	-20.7454	10.1701	-2.73938	-2.18432	-18.006	12.3544	-10.3482	-12.5887	-2.24053	-2.91479	5.64708	-9.67389	-7.88761	-49.0904	-20.1431	-28.9473	-2.93328
1	5	1	2	-14.3565	-19.7357	5.37926	-2.93612	0.967709	-16.7996	4.41155	-17.4258	-12.9575	-4.46833	-2.74732	12.7825	-10.2102	-17.2508	6.48298	-19.9313	-26.4143	-3.05727	-76.2815	-16.8741	49.8672	14.2517	-13.1602	-27.4119	-2.78309	-61.3295	-10.3771	33.9177	-25.8958	-19.9313	5.96445	-3.05727	1.26079	-16.8741	4.70366	-10.0299	-12.1925	-2.16257	-2.45483	14.2229	-9.73763	-16.3854	-46.4513	-19.9478	-26.5035	-3.04176
1	5	1	3	-16.7689	-19.8496	3.08073	-3.04865	0.997761	-16.801	2.08297	-20.5322	-13.963	-6.56913	-2.97553	9.7536	-10.9875	-16.3227	7.3232	-19.2836	-26.6068	-3.12632	-73.6185	-16.1573	47.0117	14.8946	-13.7775	-28.6721	-3.03713	-69.2905	-10.7404	40.6184	-24.1415	-19.9694	4.17207	-2.79065	-0.832682	-17.1788	5.00475	-8.89996	-14.0934	-5.19345	-2.74682	11.9752	-11.3466	-17.1686	-47.4633	-20.2122	-27.2511	-2.93662
1	5	1	4	-13.5205	-21.7184	8.19799	-2.80073	-6.87916	-18.9177	15.0772	-15.1409	-12.4489	-2.69205	-3.03293	15.2721	-9.41593	-17.9641	8.00041	-19.4103	-27.4107	-3.09224	-71.7021	-16.3181	44.2914	13.6799	-12.1049	-25.7849	-2.88786	-59.235	-9.21708	33.4501	-30.3225	-21.7126	8.60995	-2.96057	-5.34894	-18.752	13.9589	-10.9975	-9.14102	1.85651	-1.92243	-8.15167	-7.21859	10.0082	-49.3459	-21.2252	-28.1206	-3.05859
1	5	1	5	-13.4082	-20.1203	6.71213	-2.90724	-1.91542	-17.2131	8.62754	-18.7725	-14.4864	-4.28611	-3.10338	15.3807	-11.383	-19.6668	6.11376	-19.0667	-25.1804	-3.04537	-73.7531	-16.0213	48.5727	14.8866	-14.3514	-29.238	-3.07807	-68.8044	-11.2733	39.5664	-26.8401	-20.1176	6.72247	-2.94889	-1.65646	-17.1687	8.37893	-10.4169	-14.4799	-4.06301	-3.06755	15.6157	-11.4123	-19.6787	-46.9236	-20.1176	-26.806	-2.94889
			Average	-13.7543	-20.4175	6.66324	-2.90459	-1.81826	-17.5129	8.4815	-17.5557	-13.3627	-4.19307	-2.98407	11.8555	-10.3786	-16.0486	7.60926	-19.3978	-27.0071	-3.06919	-73.7794	-16.3286	46.7723	13.8979	-13.0943	-26.9922	-2.93671	-64.7794	-10.1576	37.7872	-27.6231	-20.4953	7.1278	-2.89935	-1.75232	-17.5959	8.88012	-10.1385	-12.4991	-2.36061	-2.62128	7.86183	-9.87781	-10.2224	-47.8549	-20.3292	-27.5257	-2.98383
1	5	2	1	-8.12715	-11.3793	3.25214	-3.20425	35.8165	-8.17504	-32.5643	-8.32655	-11.2138	2.88721	-1.93732	41.7799	-9.27643	-38.8927	22.7042	-5.14798	-27.8522	-1.38965	-26.4932	-3.75834	-1.35898	11.3496	-11.2138	-22.5634	-1.93732	-28.9925	-9.27643	6.42911	-19.8031	-12.5106	7.2925	-3.55043	26.3515	-8.96022	-19.059	-14.6184	-11.2667	3.35166	-2.01004	43.1604	-9.25669	-39.8087	-39.6429	-12.5425	-27.1004	-3.44698
1	5	2	2	-9.74223	-14.5778	4.8356	-3.70113	41.1776	-10.8767	-36.342	-9.9395	-11.5888	1.64934	-1.70391	42.8871	-9.88493	-41.2378	18.4632	-14.9024	-33.3656	-3.82897	-63.7835	-11.0734	30.4179	12.7778	-10.1312	-22.909	-2.37286	-37.1921	-7.75838	14.2831	-24.422	-14.6738	9.74819	-3.82894	40.5962	-10.8448	-30.848	-14.5239	-11.9114	2.6125	-2.06424	41.4039	-9.84713	-38.7914	-48.2679	-14.9024	-33.3656	-3.82897
1	5	2	3	-15.7243	-16.4331	0.708829	-3.78296	40.8661	-12.6501	-40.1573	-7.55268	-9.67518	2.12249	-1.61047	38.6397	-8.0647	-36.5172	18.6838	-16.4331	-35.1169	-3.78296	-71.9251	-12.6501	36.8081	9.55312	-9.16123	-18.7144	-1.85326	-28.9133	-7.30797	10.1989	-18.5129	-16.3282	2.18468	-3.81404	40.9109	-12.5141	-38.7262	-12.1197	-9.64506	2.47463	-1.74783	37.8593	-7.89723	-35.3846	-51.6551	-16.5653	-35.0899	-3.80606
1	5	2	4	-12.2692	-12.6877	0.418554	-1.53893	4.97131	-11.1488	-4.55276	-8.15041	-10.2071	2.05671	-1.34292	45.2916	-8.8642	-43.2349	17.2742	-14.1463	-31.4205	-3.64968	-62.4257	-10.4966	31.0052	11.428	-9.35696	-20.785	-2.33028	-33.9705	-7.02668	13.1855	-24.1613	-14.7484	9.41287	-3.83823	36.4901	-10.9102	-27.0772	-13.8771	-10.3459	3.53117	-1.95243	41.1823	-8.39348	-37.6511	-46.3903	-14.6857	-31.7046	-3.7986
1	5	2	5	-11.6116	-10.8008	-0.810765	-1.4863	5.02652	-9.31452	-5.83729	-10.3479	-10.4772	0.129216	-1.64129	38.68	-8.83587	-38.5508	17.0539	-13.9572	-31.0112	-3.83388	-65.8899	-10.1233	34.8788	13.717	-10.3495	-24.0665	-1.88482	-27.5553	-8.46469	3.48882	-20.0416	-14.1503	5.8913	-3.88857	37.653	-10.2617	-31.7617	-10.9205	-10.459	0.461496	-1.84091	37.0383	-8.61809	-36.5768	-44.9684	-13.9572	-31.0112	-3.83388
			Average	-11.4949	-13.1758	1.68087	-2.74272	25.5716	-10.433	-23.8907	-8.86342	-10.6324	1.76899	-1.64718	41.4557	-8.98523	-39.6867	18.8359	-12.9174	-31.7533	-3.29703	-58.1035	-9.62036	26.3502	11.7651	-10.0425	-21.8076	-2.07571	-31.3247	-7.96683	9.51709	-21.3882	-14.4823	6.90591	-3.78404	36.4003	-10.6982	-29.4944	-13.2119	-10.7256	2.48629	-1.92309	40.1288	-8.80252	-37.6425	-46.1849	-14.5306	-31.6543	-3.7429
1	6	1	1	-10.7227	-22.9752	12.2524	-2.75386	-14.6761	-20.2213	26.9285	-8.99736	-9.36512	0.367759	-2.40066	-11.16	-6.96446	11.5277	-2.76554	-20.3781	-17.6126	-2.77681	-70.398	-17.6013	52.7854	13.8691	-9.12457	-22.9936	-2.44553	-43.8208	-6.67903	20.8272	-35.3453	-22.9705	12.3749	-2.78965	-14.2524	-20.1808	26.6273	-15.3643	-9.99581	5.36848	-2.21813	-11.4115	-7.77769	16.78	-40.653	-22.9705	-17.6825	-2.78965
1	6	1	2	-9.59042	-20.4773	10.8869	-2.46418	-15.9734	-18.0132	26.8603	-9.58574	-12.9004	3.31463	-2.46678	-19.3079	-10.4336	22.6226	1.31704	-17.4017	-18.7188	-2.6568	-66.5904	-14.7449	47.8717	20.0552	-12.1901	-32.2452	-2.36714	-56.7125	-9.82291	24.4673	-32.8365	-20.6086	12.2279	-2.66897	-14.6214	-17.9396	26.8493	-17.04	-12.0988	4.94128	-2.48405	-13.6963	-9.61472	18.6376	-37.5073	-18.7341	-18.7732	-2.73728
1	6	1	3	-10.2982	-21.9614	11.6633	-2.60496	-12.81	-19.3565	24.4733	-6.07777	-8.72468	2.64691	-2.58334	-7.37882	-6.14134	10.0257	0.355332	-20.2635	-20.6189	-2.86199	-67.8259	-17.4015	47.2071	10.7799	-8.79863	-19.5786	-2.55615	-45.0848	-6.24248	25.5062	-35.4562	-22.6102	12.846	-2.81094	-11.7845	-19.7993	24.6305	-19.2295	-11.5748	7.65467	-2.25192	-4.52425	-9.32286	12.1789	-41.4415	-22.2063	-19.2352	-2.83952
1	6	1	4	-11.9025	-22.5441	10.6416	-2.68718	-16.9417	-19.8569	27.5833	-10.6481	-10.8115	0.163425	-2.35511	-11.8502	-8.45643	12.0136	-4.52702	-20.9818	-16.4548	-2.75795	-71.6263	-18.2239	55.1714	12.9958	-10.7762	-23.772	-2.46103	-49.7063	-8.31512	25.9343	-33.6842	-22.472	11.2122	-2.7617	-17.6793	-19.7103	28.8915	-20.101	-13.0945	7.00649	-2.28485	-11.86	-10.8096	18.8665	-37.7368	-20.7863	-16.9505	-2.75826
1	6	1	5	-16.0655	-25.9202	9.85466	-2.70204	-25.9017	-23.2181	35.7564	-6.62045	-5.60228	-1.01817	-1.48456	-3.5377	-4.11772	2.51953	-6.69609	-22.5764	-15.8803	-2.84666	-70.0455	-19.7297	54.1651	9.91125	-12.0597	-21.9709	-2.414	-50.3024	-9.6457	28.3315	-39.0783	-27.1821	11.8962	-2.98545	-23.1772	-24.1966	35.0733	-21.5471	-13.2722	8.27493	-2.52355	-9.15571	-10.7486	17.4306	-40.1593	-27.1821	-12.9772	-2.98545
			Average	-11.7159	-22.7756	11.0598	-2.64245	-17.2606	-20.1332	28.3204	-8.38589	-9.4808	1.09491	-2.25809	-10.6469	-7.22271	11.7418	-2.46326	-20.3203	-17.8571	-2.78004	-69.2972	-17.5403	51.4401	13.5222	-10.5898	-24.1121	-2.44877	-49.1254	-8.14105	25.0133	-35.2801	-23.1687	12.1114	-2.80334	-16.303	-20.3653	28.4144	-18.6564	-12.0072	6.64917	-2.3525	-10.1296	-9.6547	16.7787	-39.4996	-22.3758	-17.1237	-2.82203
1	6	2	1	-12.1528	-18.684	6.53128	-3.74016	0.925937	-14.9439	5.60535	-10.7032	-12.8116	2.10839	-1.90804	26.7447	-10.9036	-24.6363	34.4291	-9.618	-44.0471	-3.57054	-51.4491	-6.04746	7.40202	10.3999	-13.3596	-23.7595	-2.09169	-25.5747	-11.268	1.81515	-29.5598	-16.7576	12.8022	-3.55093	28.0575	-13.2067	-15.2554	-17.6142	-13.2238	4.39041	-2.2488	27.9914	-10.975	-23.601	-62.4507	-18.684	-43.7667	-3.74016
1	6	2	2	-7.87937	-8.48308	0.603716	-1.48924	1.52003	-6.99385	-0.916317	-10.1273	-13.5696	3.44225	-2.24691	27.3489	-11.3227	-23.9067	39.8382	-7.88003	-47.7183	-3.68512	-56.1519	-4.19492	8.4336	10.8482	-13.5696	-24.4178	-2.24691	-29.0024	-11.3227	4.58461	-27.1311	-16.3646	10.7666	-3.56771	28.6239	-12.7969	-17.8574	-18.2293	-13.4915	4.73777	-2.3902	28.5542	-11.1013	-23.8164	-55.6051	-9.93005	-45.675	-3.7214
1	6	2	3	-8.05644	-18.608	10.5516	-3.80751	8.26094	-14.8005	2.29061	-10.7635	-11.9746	1.21107	-2.00664	26.1404	-9.96795	-24.9293	38.4102	-7.99238	-46.4026	-3.48033	-56.9536	-4.51205	10.5509	10.7783	-12.6999	-23.4783	-2.21606	-25.4322	-10.4839	1.95395	-31.3598	-17.9722	13.3876	-3.77498	18.8642	-14.1972	-5.4766	-15.7037	-12.3604	3.34323	-2.35756	27.4	-10.0029	-24.0568	-57.2404	-11.0371	-46.2034	-3.63671
1	6	2	4	-9.44137	-8.84658	-0.594789	-0.480998	1.06863	-8.36558	-1.66342	-9.66727	-12.9986	3.33137	-2.11813	25.0857	-10.8805	-21.7543	31.5128	-6.76747	-38.2803	-3.24242	-44.2786	-3.52505	5.99836	10.5949	-12.9986	-23.5935	-2.11813	-29.0111	-10.8805	5.4176	-26.1178	-15.4101	10.7077	-3.33836	25.9103	-12.0717	-15.2026	-18.3683	-13.2698	5.0985	-2.43443	26.0835	-10.8353	-20.985	-49.1371	-13.6159	-35.5212	-3.47704
1	6	2	5	-10.6166	-10.8037	0.187118	-1.06902	-0.609109	-9.73473	0.796227	-10.6209	-13.5381	2.9172	-2.06746	9.2485	-11.4707	-6.3313	38.0154	-7.36321	-45.3786	-3.72054	-50.8153	-3.64267	5.43667	11.3691	-12.0041	-23.3733	-2.37378	-32.464	-9.63035	9.09079	-26.756	-16.525	10.231	-3.60987	24.3694	-12.9151	-14.1384	-17.2706	-13.2949	3.97574	-2.40327	25.2048	-10.8916	-21.2291	-53.5094	-7.92364	-45.5857	-3.6765
			Average	-9.62931	-13.0851	3.45578	-2.11738	2.23329	-10.9677	1.22249	-10.3765	-12.9785	2.60206	-2.06944	22.9136	-10.9091	-20.3116	36.4412	-7.92422	-44.3654	-3.53979	-51.9297	-4.38443	7.56432	10.7981	-12.9264	-23.7245	-2.20932	-28.2969	-10.7171	4.57242	-28.1849	-16.6059	11.579	-3.56837	25.1651	-13.0375	-13.5861	-17.4372	-13.1281	4.30913	-2.36685	27.0468	-10.7612	-22.7377	-55.5885	-12.2381	-43.3504	-3.65036
1	7	1	1	-12.0062	-22.6665	10.6602	-2.54126	-26.085	-20.1252	36.7452	-4.76839	-10.4934	5.72499	-3.01267	3.98192	-7.48071	1.74307	4.67716	-22.4766	-27.1538	-2.93498	-71.2489	-19.5417	44.0951	14.0177	-10.6045	-24.6222	-2.95742	-52.4022	-7.64708	27.7801	-36.628	-23.7051	12.9229	-2.99859	-21.0829	-20.7065	34.0058	-16.7244	-10.4626	6.26186	-2.89518	2.22699	-7.5674	4.03487	-50.7117	-23.7051	-27.0066	-2.99859
1	7	1	2	-14.5417	-21.6726	7.13083	-2.70375	-29.6734	-18.9688	36.8042	-5.04618	-9.7268	4.68063	-2.94908	5.02495	-6.77772	-0.344324	5.29704	-22.1029	-27.4	-2.99384	-64.7015	-19.1091	37.3015	12.1836	-9.71992	-21.9035	-2.88842	-49.2672	-6.8315	27.3637	-30.7346	-22.2852	8.44935	-2.98269	-24.7172	-19.3025	33.1665	-14.5193	-9.77255	4.74679	-2.93055	4.3903	-6.842	0.356485	-49.5029	-22.1029	-27.4	-2.99384
1	7	1	3	-13.0266	-19.7751	6.74851	-2.0596	-29.9459	-17.7155	36.6944	-4.27847	-11.1268	6.84833	-3.0357	6.48203	-8.0911	0.366305	7.31894	-21.509	-28.8279	-2.98126	-70.8238	-18.5277	41.9959	14.472	-11.0185	-25.4904	-2.93389	-53.3679	-8.08458	27.8775	-34.8369	-23.2956	11.5413	-2.95936	-21.5665	-20.3362	33.1078	-18.0511	-11.1245	6.92659	-2.99272	5.63078	-8.1318	1.29581	-51.7968	-23.0467	-28.7501	-3.03295
1	7	1	4	-14.6768	-21.7277	7.05083	-2.25536	-36.7776	-19.4723	43.8285	-4.61424	-11.9223	7.30809	-3.2452	7.41372	-8.67713	-0.105636	10.7913	-21.1712	-31.9624	-3.05969	-71.9081	-18.1115	39.9457	17.2022	-11.9374	-29.1396	-3.21397	-54.0491	-8.72342	24.9095	-38.7908	-25.104	13.6868	-3.01658	-22.8022	-22.0874	36.489	-19.3411	-11.9374	7.40373	-3.21397	6.5756	-8.72342	0.82813	-56.2563	-23.5445	-32.7118	-3.15399
1	7	1	5	-13.5178	-24.2027	10.685	-2.79383	-26.7209	-21.4089	37.4059	-3.59112	-6.37703	2.78591	-1.41954	-7.05306	-4.95749	9.83896	12.582	-22.2406	-34.8226	-3.18322	-72.808	-19.0573	37.9854	15.8881	-11.8503	-27.7384	-3.2121	-55.5429	-8.63818	27.8045	-37.6862	-25.3779	12.3083	-3.09988	-21.3618	-22.278	33.6701	-20.3002	-11.8503	8.44989	-3.2121	10.5859	-8.63818	-2.13598	-59.8709	-24.7541	-35.1168	-3.26045
			Average	-13.5538	-22.0089	8.45508	-2.47076	-29.8406	-19.5382	38.2956	-4.45968	-9.92927	5.46959	-2.73244	3.16991	-7.19683	2.29968	8.13328	-21.9001	-30.0333	-3.0306	-70.2981	-18.8695	40.2647	14.7527	-11.0261	-25.7788	-3.04116	-52.9259	-7.98495	27.147	-35.7353	-23.9536	11.7817	-3.01142	-22.3061	-20.9421	34.0878	-17.7872	-11.0295	6.75777	-3.0489	5.88191	-7.98056	0.875863	-53.6277	-23.4307	-30.1971	-3.08796
1	7	2	1	-9.59993	-18.1895	8.58953	-4.07314	8.38817	-14.1163	0.20136	-6.68781	-10.1124	3.42457	-1.72466	15.8747	-8.38772	-12.4501	22.1737	-18.1895	-40.3632	-4.07314	-62.0685	-14.1163	21.7054	10.9458	-10.0893	-21.0351	-1.73567	-22.2572	-8.35364	1.22211	-29.2869	-17.3422	11.9448	-3.64659	22.2093	-13.6956	-10.2645	-13.8907	-9.68582	4.20487	-1.65736	18.4201	-8.02846	-14.2153	-58.928	-18.4075	-40.5205	-4.06067
1	7	2	2	-7.1399	-17.1722	10.0323	-4.12714	35.2105	-13.0451	-25.1782	-4.79075	-10.1533	5.36255	-1.72297	17.9939	-8.43033	-12.6314	30.6989	-12.7234	-43.4223	-4.42584	-49.7599	-8.29757	6.33754	10.5718	-10.1533	-20.7251	-1.72297	-21.2874	-8.43033	0.562282	-32.064	-11.169	20.895	-4.38479	33.7618	-6.78418	-12.8668	-15.6153	-10.1817	5.43358	-1.7302	18.1016	-8.45152	-12.6681	-56.1703	-14.5131	-41.6572	-4.41618
1	7	2	3	-6.86563	-5.28844	-1.57719	0.023441	1.3667	-5.31188	-2.94389	-5.9771	-9.54052	3.56342	-1.68941	15.0549	-7.85111	-11.4915	17.836	-16.8546	-34.6906	-3.81585	-58.6806	-13.0388	23.99	10.5068	-9.65999	-20.1668	-1.65359	-20.4084	-8.0064	0.241661	-29.5786	-17.1574	12.4212	-3.74313	21.4093	-13.4143	-8.98808	-13.5523	-9.36097	4.19134	-1.61119	15.2294	-7.74979	-11.038	-51.8302	-17.122	-34.7082	-3.81808
			Average	-7.86848	-13.55	5.68156	-2.72561	14.9885	-10.8244	-9.30691	-5.81856	-9.9354	4.11685	-1.71235	16.3078	-8.22305	-12.191	23.5695	-15.9225	-39.492	-4.10494	-56.8363	-11.8175	17.3443	10.6748	-9.96753	-20.6423	-1.70408	-21.3177	-8.26346	0.67535	-30.3098	-15.2228	15.087	-3.92484	25.7934	-11.298	-10.7065	-14.3528	-9.74284	4.60993	-1.66625	17.2504	-8.07659	-12.6405	-55.6429	-16.6809	-38.962	-4.09831
1	8	1	1	-4.434	-0.399815	-4.03418	0.598664	-1.68216	-0.998479	-2.35202	-4.91316	-7.04246	2.1293	-1.59178	16.8784	-5.45068	-14.7491	-1.77122	-29.0832	-27.312	-3.54727	-92.5318	-25.5359	65.2198	9.23841	-1.7892	-11.0276	0.247298	0.631981	-2.0365	-11.6596	-67.1727	-28.5962	38.5765	-3.50516	24.6826	-25.0911	13.8939	-43.1899	-19.1036	24.0863	-3.39159	25.0837	-15.712	-0.997381	-56.3993	-28.8921	-27.5073	-3.5225
1	8	1	2	-3.3703	-6.30313	2.93283	-0.407113	-10.1138	-5.89602	13.0466	-4.30251	-2.52311	-1.77939	-0.330724	4.5803	-2.19239	-6.35969	4.7967	-29.4586	-34.2553	-3.79111	-90.6042	-25.6675	56.3489	7.60705	-12.7116	-20.3186	-2.25761	-54.9479	-10.4539	34.6293	-69.0714	-29.4942	39.5772	-3.80666	23.2758	-25.6875	16.3014	-42.0855	-19.9461	22.1393	-3.69441	33.5312	-16.2517	-11.3918	-63.7138	-29.4586	-34.2553	-3.79111
1	8	1	3	-3.81088	-1.96108	-1.8498	0.401629	-18.2114	-2.36271	16.3616	-6.96184	-2.90742	-4.05442	-0.207441	13.3224	-2.69998	-17.3768	2.01562	-27.1104	-29.126	-3.35488	-87.8505	-23.7555	58.7245	5.59579	-1.92395	-7.51973	0.376426	9.67285	-2.30037	-17.1926	-62.04	-26.8919	35.1481	-3.36576	14.7498	-23.5262	20.3983	-37.4467	-16.2474	21.1993	-2.36657	19.1687	-13.8808	2.03058	-56.5454	-27.2678	-29.2776	-3.36159
1	8	1	4	-2.95719	-0.716853	-2.24034	0.496495	-11.4643	-1.21335	9.22397	-3.8297	-2.24239	-1.5873	0.084099	0.334572	-2.32649	-1.92188	1.72939	-27.4421	-29.1715	-3.52601	-84.6997	-23.9161	55.5282	10.0066	-17.8174	-27.824	-3.70463	-74.7846	-14.1128	46.9606	-61.3526	-27.2353	34.1172	-3.55401	24.9871	-23.6813	9.13017	-38.8954	-17.8174	21.078	-3.70463	28.1961	-14.1128	-7.11811	-56.9678	-27.3246	-29.6432	-3.49034
1	8	1	5	-2.42581	-1.93576	-0.490053	0.421558	-13.9351	-2.35732	13.445	-4.3163	-2.24763	-2.06867	-0.31405	6.78983	-1.93358	-8.8585	3.3276	-25.7824	-29.11	-3.32264	-83.7152	-22.4597	54.6052	11.5431	-19.7124	-31.2554	-3.94885	-77.3771	-15.7635	46.1216	-57.5063	-25.311	32.1953	-3.30322	21.0609	-22.0078	11.1344	-45.5455	-19.8557	25.6898	-3.88526	31.9109	-15.9705	-6.2211	-55.3711	-26.0401	-29.331	-3.3069
			Average	-3.39964	-2.26333	-1.13631	0.302247	-11.0813	-2.56558	9.94504	-4.8647	-3.3926	-1.4721	-0.47198	8.38109	-2.92062	-9.85319	2.01962	-27.7753	-29.7949	-3.50838	-87.8803	-24.2669	58.0853	8.79818	-10.7909	-19.5891	-1.85747	-39.3609	-8.93341	19.7719	-63.4286	-27.5057	35.9229	-3.50696	21.7512	-23.9988	14.1716	-41.4326	-18.5941	22.8385	-3.40849	27.5781	-15.1856	-4.73957	-57.7995	-27.7966	-30.0029	-3.49449
1	8	2	1	-3.03822	-8.82021	5.78199	-2.73687	14.0732	-6.08334	-8.29118	-15.8093	-4.66738	-11.1419	0.20013	15.7177	-4.86751	-26.8597	34.0318	-24.0829	-58.1148	-5.35461	-88.5647	-18.7283	30.4499	16.8889	-11.2154	-28.1043	-1.77026	-17.1854	-9.44514	-10.9189	-56.2594	-24.756	31.5034	-5.15303	35.6337	-19.603	-4.13027	-23.0076	-14.0128	8.99474	-2.42637	30.0176	-11.5865	-21.0229	-82.1977	-24.0829	-58.1148	-5.35461
1	8	2	2	-2.83954	-16.8816	14.0421	-3.01435	48.8289	-13.8673	-34.7868	-14.1662	-18.4057	4.23943	-2.89697	49.6062	-15.5087	-45.3668	28.4826	-25.0252	-53.5078	-5.23622	-94.9951	-19.789	41.4873	16.1115	-19.098	-35.2095	-3.00252	-36.3854	-16.0955	1.17597	-57.8416	-25.5505	32.2911	-4.92111	34.0227	-20.6294	-1.73152	-29.1654	-19.1337	10.0317	-3.16163	52.5601	-15.9721	-42.5284	-78.533	-25.0252	-53.5078	-5.23622
1	8	2	3	-1.55017	-15.2358	13.6857	-2.72313	40.7649	-12.5127	-27.0793	-12.492	-18.2379	5.74587	-2.80135	42.3452	-15.4366	-36.5993	22.6842	-11.7797	-34.4639	-3.16963	-59.3266	-8.61005	24.8627	17.7149	-18.6264	-36.3413	-2.86778	-38.7492	-15.7586	2.40785	-52.9286	-23.2439	29.6847	-4.51263	27.8196	-18.7313	1.86509	-26.5519	-18.9238	7.62802	-2.91234	42.9143	-16.0115	-35.2863	-66.4651	-23.2624	-43.2026	-4.66768
1	8	2	4	-2.77405	-4.19931	1.42526	0.0310626	1.53202	-4.23037	-0.106764	-13.9207	-18.6152	4.69457	-3.06035	47.683	-15.5549	-42.9885	24.3991	-20.8085	-45.2076	-4.60616	-77.2996	-16.2024	32.092	17.4428	-18.5752	-36.018	-3.03541	-36.6461	-15.5398	0.628072	-49.782	-21.4222	28.3598	-4.42241	29.4225	-16.9998	-1.0627	-26.9008	-18.3812	8.51956	-3.10787	49.7882	-15.2734	-41.2686	-66.3496	-21.2545	-45.0951	-4.54413
			Average	-2.55049	-11.2842	8.73375	-2.11082	26.2998	-9.17342	-17.566	-14.0971	-14.9815	0.884482	-2.13963	38.838	-12.8419	-37.9536	27.3994	-20.4241	-47.8235	-4.59166	-80.0465	-15.8324	32.223	17.0395	-16.8788	-33.9183	-2.66899	-32.2415	-14.2098	-1.67675	-54.2029	-23.7432	30.4598	-4.75229	31.7246	-18.9909	-1.26485	-26.4064	-17.6129	8.79351	-2.90205	43.8201	-14.7109	-35.0265	-73.3863	-23.4063	-49.9801	-4.95066
1	9	1	1	-16.8001	-18.0514	1.25133	-2.27013	-23.3445	-15.7813	24.5958	-10.8451	-10.9719	0.126845	-2.5232	-14.758	-8.44874	14.8848	-5.80384	-18.2702	-12.4663	-2.54112	-49.1109	-15.729	36.6446	7.15832	-4.38901	-11.5473	-0.710434	-12.4544	-3.67857	0.907057	-20.4734	-18.2851	2.18836	-2.55897	-20.9355	-15.7261	23.1238	-14.7629	-9.9362	4.82668	-2.03155	-9.55807	-7.90466	14.3848	-31.0176	-18.2425	-12.7752	-2.56812
1	9	1	2	-16.6658	-17.3428	0.676964	-2.16935	-24.3581	-15.1734	25.0351	-10.8391	-10.3785	-0.460661	-2.41122	-12.4809	-7.96727	12.0202	-4.3792	-17.816	-13.4368	-2.58621	-48.8299	-15.2298	35.3931	5.96975	-6.33539	-12.3051	-1.56695	-26.3217	-4.76844	14.0166	-20.667	-17.8845	2.78249	-2.59772	-20.7787	-15.2868	23.5611	-10.3815	-10.4849	-0.103381	-2.5357	-11.9166	-7.94918	11.8132	-32.3237	-17.8786	-14.445	-2.60387
1	9	1	3	-15.0591	-16.7288	1.66971	-2.34247	-22.0439	-14.3864	23.7136	-10.9071	-11.5922	0.685136	-2.62698	-14.5759	-8.96525	15.261	-4.46092	-17.0546	-12.5937	-2.47796	-48.1613	-14.5766	35.5676	6.46693	-11.4338	-17.9008	-2.50086	-47.4447	-8.93297	29.5439	-19.4876	-17.1429	2.34477	-2.47989	-22.7445	-14.663	25.0893	-12.2774	-11.5922	0.685136	-2.62698	-14.5759	-8.96525	15.261	-29.7021	-16.7861	-12.9159	-2.46443
1	9	1	4	-14.9519	-16.9881	2.03614	-2.26262	-24.1059	-14.7255	26.1421	-8.92232	-9.67132	0.749001	-2.55833	-9.24503	-7.11299	9.99403	-2.64077	-16.9185	-14.2777	-2.4847	-47.2198	-14.4338	32.9421	6.78297	-2.84408	-9.62705	0.082237	-5.38079	-2.92632	-4.24626	-20.0973	-17.0824	3.0149	-2.47101	-22.7022	-14.6114	25.7171	-11.3614	-9.28725	2.07418	-1.75064	-12.9232	-7.53661	14.9974	-31.4756	-16.4631	-15.0125	-2.48987
1	9	1	5	-14.2741	-17.1241	2.84998	-2.28968	-22.0871	-14.8344	24.9371	-10.1577	-10.9019	0.744216	-2.69335	-12.9428	-8.20852	13.687	-4.75632	-17.3448	-12.5885	-2.45075	-50.603	-14.8941	38.0145	7.12231	-9.85203	-16.9743	-2.15848	-41.1092	-7.69355	24.1349	-20.8305	-17.3448	3.48568	-2.45075	-20.7908	-14.8941	24.2765	-11.7749	-10.7143	1.06061	-2.56256	-13.2088	-8.15174	14.2694	-30.0915	-17.167	-12.9245	-2.44635
			Average	-15.5502	-17.247	1.69682	-2.26685	-23.1879	-14.9802	24.8847	-10.3343	-10.7032	0.368907	-2.56262	-12.8005	-8.14055	13.1694	-4.40821	-17.4808	-13.0726	-2.50815	-48.785	-14.9727	35.7124	6.70006	-6.97087	-13.6709	-1.3709	-26.5422	-5.59997	12.8712	-20.3112	-17.5479	2.76324	-2.51167	-21.5903	-15.0363	24.3536	-12.1116	-10.403	1.70865	-2.30148	-12.4365	-8.10149	14.1452	-30.9221	-17.3075	-13.6146	-2.51453
1	9	2	1	-12.2745	-13.3381	1.0636	-2.73221	-8.55304	-10.6059	9.61664	-16.7023	-13.8789	-2.82334	-2.08465	5.26296	-11.7943	-8.0863	12.4881	-13.3381	-25.8263	-2.73221	-35.1088	-10.6059	9.28258	10.3847	-13.6954	-24.0801	-2.0233	-33.1579	-11.6721	9.07786	-15.3381	-11.3973	3.94081	-2.55352	2.17121	-8.84378	1.7696	-11.1628	-13.8682	-2.7054	-2.12375	4.97541	-11.7444	-7.68082	-39.1644	-13.3381	-25.8263	-2.73221
1	9	2	2	-10.5639	-11.9351	1.37126	-2.08825	-0.377763	-9.84688	1.74902	-16.0887	-13.8477	-2.24103	-2.03359	4.64139	-11.8141	-6.88241	9.23334	-9.04407	-18.2774	-2.05588	-26.0545	-6.98818	7.77713	11.206	-13.6499	-24.8559	-1.99288	-32.8079	-11.657	7.95199	-15.5336	-12.8198	2.71378	-2.11081	0.84363	-10.709	1.87015	-11.8568	-13.6499	-1.7931	-1.99288	9.10016	-11.657	-10.8933	-31.2148	-11.606	-19.6088	-2.39894
1	9	2	3	-13.5587	-12.0216	-1.53717	-1.39736	0.017865	-10.6242	-1.55504	-15.6577	-13.9342	-1.72354	-1.98811	5.1704	-11.9461	-6.89394	9.35389	-12.042	-21.3959	-2.3451	-32.3026	-9.6969	10.9067	10.0713	-13.8825	-23.9538	-1.9507	-33.9668	-11.9318	10.013	-14.1224	-12.7983	1.32413	-2.1821	-1.04365	-10.6162	2.36778	-12.2645	-13.8825	-1.61801	-1.9507	5.08941	-11.9318	-6.70741	-33.7886	-12.7983	-20.9903	-2.1821
1	9	2	4	-11.0602	-12.4069	1.34666	-2.65229	-4.68032	-9.75457	6.02698	-13.2	-13.0331	-0.166925	-1.91683	8.81677	-11.1163	-8.98369	9.82051	-12.4069	-22.2274	-2.65229	-39.2075	-9.75457	16.9802	9.84694	-13.0516	-22.8985	-1.88868	-34.0517	-11.1629	11.1532	-14.0676	-12.1024	1.9652	-2.60986	-3.81295	-9.49258	5.77815	-13.0666	-12.872	0.194529	-1.84672	9.75574	-11.0253	-9.56121	-34.6342	-12.4069	-22.2274	-2.65229
1	9	2	5	-9.66048	-9.74073	0.0802499	-1.41699	1.97699	-8.32374	-1.89674	-15.0069	-13.9566	-1.0503	-2.02142	6.74983	-11.9352	-7.80013	8.3921	-11.1363	-19.5284	-2.68444	-37.972	-8.45184	18.4437	9.92272	-13.8382	-23.761	-1.97759	-36.3369	-11.8606	12.576	-13.6314	-10.8124	2.819	-2.6026	4.94764	-8.20985	-2.12864	-12.9313	-13.8382	-0.906958	-1.97759	7.51955	-11.8606	-8.42651	-30.6647	-11.1363	-19.5284	-2.68444
			Average	-11.4236	-11.8885	0.46492	-2.05742	-2.32325	-9.83106	2.78817	-15.3311	-13.7301	-1.60102	-2.00892	6.12827	-11.7212	-7.72929	9.85759	-11.5935	-21.4511	-2.49398	-34.1291	-9.09948	12.678	10.2863	-13.6235	-23.9098	-1.96663	-34.0642	-11.6569	10.1544	-14.5386	-11.9861	2.55258	-2.41178	0.621175	-9.57428	1.93141	-12.2564	-13.6222	-1.36579	-1.97833	7.28805	-11.6438	-8.65384	-33.8933	-12.2571	-21.6362	-2.53
1	10	1	1	-9.97064	-21.687	11.7164	-3.40058	-6.40481	-18.2864	18.1212	-6.96624	-11.8354	4.86913	-3.06876	-4.49994	-8.76662	9.36907	15.512	-19.3658	-34.8778	-3.36297	-74.8198	-16.0029	39.942	14.4422	-11.8394	-26.2816	-3.28232	-67.0797	-8.55705	40.7981	-33.6731	-21.6869	11.9862	-3.49459	-4.65667	-18.1923	16.6429	-17.1006	-11.8156	5.28496	-3.2527	-3.49499	-8.56293	8.77995	-61.5636	-21.6869	-39.8767	-3.49459
1	10	1	2	-8.42437	-21.9103	13.4859	-3.56625	-2.56561	-18.3441	16.0515	-6.97445	-11.5225	4.54805	-3.19839	-8.31741	-8.32412	12.8655	16.012	-18.073	-34.0849	-3.23479	-75.1833	-14.8382	41.0983	15.711	-11.5755	-27.2865	-3.2096	-65.4809	-8.3659	38.1944	-35.9118	-22.1494	13.7624	-3.56145	-2.63976	-18.588	16.4021	-16.3499	-11.518	4.83192	-3.23281	-7.34209	-8.28519	12.174	-63.3345	-22.1494	-41.1851	-3.56145
1	10	1	3	-9.44317	-23.1308	13.6876	-3.25274	-6.07641	-19.8781	19.7641	-6.42409	-8.1198	1.69571	-2.7127	2.96359	-5.4071	-1.26788	17.4654	-18.9435	-36.4089	-3.34335	-73.0108	-15.6001	36.6019	13.9129	-10.7812	-24.6941	-3.12945	-53.71	-7.65175	29.0159	-38.6437	-23.7227	14.921	-3.51852	-1.33808	-20.2042	16.2591	-17.8157	-10.8712	6.94457	-3.16797	2.88254	-7.7032	4.06202	-66.0489	-23.3929	-42.656	-3.58316
1	10	1	4	-8.17079	-20.0738	11.903	-2.72955	-5.26538	-17.3442	17.1683	-6.80416	-11.2347	4.4305	-3.11374	-5.56407	-8.12091	9.99456	17.0564	-22.2537	-39.31	-3.55694	-76.0717	-18.6967	36.7617	14.5772	-11.7154	-26.2926	-2.73815	-59.129	-8.97723	32.8364	-38.0885	-23.0351	15.0535	-3.46959	1.78717	-19.5655	13.2663	-16.8508	-11.7154	5.13543	-2.73815	-9.75605	-8.97723	14.8915	-61.808	-22.6442	-39.1638	-3.54129
1	10	1	5	-8.49677	-21.8714	13.3746	-3.41599	-6.70799	-18.4554	20.0826	-6.27856	-13.4184	7.13983	-3.02919	-1.64098	-10.3892	8.7808	16.4192	-21.3736	-37.7929	-3.47713	-78.9761	-17.8965	41.1832	13.7431	-13.4184	-27.1615	-3.02919	-67.3485	-10.3892	40.187	-35.6852	-21.9565	13.7288	-3.47487	-5.4723	-18.4816	19.2011	-20.5582	-13.4184	7.13983	-3.02919	-1.64098	-10.3892	8.7808	-60.3304	-21.9565	-38.3739	-3.47487
			Average	-8.90115	-21.7346	12.8335	-3.27302	-5.40404	-18.4616	18.2375	-6.6895	-11.2261	4.53664	-3.02455	-3.41176	-8.20159	7.9484	16.493	-20.0019	-36.4949	-3.39504	-75.6123	-16.6069	39.1174	14.4773	-11.866	-26.3432	-3.07774	-62.5496	-8.78823	36.2064	-36.4005	-22.5101	13.8904	-3.50381	-2.46393	-19.0063	16.3543	-17.7351	-11.8677	5.86734	-3.08416	-3.87031	-8.78355	9.73765	-62.6171	-22.366	-40.2511	-3.53107
1	10	2	1	-7.99898	-10.6187	2.61969	-1.71817	-2.21389	-8.9005	4.83357	-15.7961	-18.9127	3.11659	-2.98165	34.6029	-15.931	-31.4863	44.9921	-9.7284	-54.7205	-3.83282	-67.5824	-5.89558	12.8619	18.9979	-18.9127	-37.9106	-2.98165	-33.4647	-15.931	-4.44588	-26.0504	-9.87363	16.1767	-3.52041	15.3514	-6.35321	0.825315	-24.1309	-18.1115	6.01943	-3.16031	36.6037	-14.9512	-30.5842	-65.4041	-10.6433	-54.7608	-3.6793
1	10	2	2	-14.1543	-20.3539	6.19958	-4.72519	5.75627	-15.6287	0.443312	-14.3552	-19.5424	5.1872	-3.03378	33.4674	-16.5086	-28.2802	39.7659	-7.91194	-47.6778	-3.46905	-56.15	-4.4429	8.47217	20.1808	-19.8805	-40.0613	-3.1062	-39.2673	-16.7743	-0.793936	-32.7693	-13.8528	18.9165	-4.04448	18.1769	-9.80833	0.739568	-25.5982	-19.7641	5.83411	-3.12514	34.2957	-16.6389	-28.4616	-74.3483	-20.3539	-53.9944	-4.72519
1	10	2	3	-8.28574	-15.3363	7.05055	-3.41708	8.36394	-11.9192	-1.31338	-14.2523	-20.2916	6.03934	-3.09523	38.6134	-17.1964	-32.5741	34.1967	-7.41051	-41.6072	-3.3613	-52.9592	-4.04921	11.352	18.7489	-20.7078	-39.4566	-3.19944	-44.7477	-17.5083	5.29104	-29.8101	-14.2214	15.5888	-3.54451	19.781	-10.6769	-4.19224	-27.9194	-20.5937	7.3257	-3.26643	38.1208	-17.3273	-30.7951	-58.0842	-12.6075	-45.4767	-3.79842
1	10	2	4	-10.839	-10.624	-0.215004	-1.19169	-1.00621	-9.43233	0.791201	-15.654	-17.5385	1.88451	-2.65727	36.638	-14.8813	-34.7535	29.6315	-8.03133	-37.6628	-3.05495	-54.7768	-4.97639	17.114	16.8943	-20.1307	-37.025	-3.24023	-40.0459	-16.8905	3.02096	-28.6867	-15.0777	13.609	-3.7242	17.5538	-11.3535	-3.94477	-28.0658	-20.2678	7.798	-3.3206	44.09	-16.9472	-36.292	-55.6581	-13.1416	-42.5164	-3.99847
1	10	2	5	-11.6265	-13.4769	1.85042	-1.75842	4.33415	-11.7185	-2.48373	-12.5496	-18.3968	5.84721	-2.79713	35.4791	-15.5997	-29.6319	22.7152	-18.297	-41.0122	-3.92248	-56.4459	-14.3745	15.4337	23.9719	-7.57965	-31.5516	-2.90174	-41.5394	-4.67791	9.98785	-30.3021	-18.2877	12.0145	-3.48237	13.3498	-14.8053	-1.33536	-25.5273	-18.5052	7.02209	-3.0392	38.6513	-15.466	-31.6292	-59.6349	-19.06	-40.5749	-3.95907
			Average	-10.5809	-14.082	3.50105	-2.56211	3.04685	-11.5199	0.454194	-14.5214	-18.9364	4.41497	-2.91301	35.7602	-16.0234	-31.3452	34.2603	-10.2758	-44.5361	-3.52812	-57.5829	-6.74772	13.0468	19.7588	-17.4423	-37.201	-3.08585	-39.813	-14.3564	2.61201	-29.5237	-14.2626	15.2611	-3.6632	16.8426	-10.5994	-1.5815	-26.2483	-19.4485	6.79987	-3.18234	38.3523	-16.2661	-31.5524	-62.6259	-15.1613	-47.4646	-4.03209
1	11	1	1	-13.5934	-13.5904	-0.00298732	-1.89852	-20.3091	-11.6919	20.3061	-17.2628	-11.5888	-5.67396	-3.03942	8.26913	-8.5494	-13.9431	5.55738	-12.8997	-18.457	-2.5257	-49.9811	-10.374	31.524	14.3785	-11.5021	-25.8806	-2.95173	-44.6471	-8.55036	18.7666	-18.2917	-15.717	2.57467	-2.56395	-9.76483	-13.1531	12.3395	-6.0034	-11.5619	-5.55853	-3.03529	7.82343	-8.52664	-13.382	-37.8883	-15.717	-22.1713	-2.56395
1	11	1	2	-12.7872	-14.0781	1.29096	-2.05934	-14.897	-12.0188	16.1879	-22.2847	-15.0412	-7.24354	-2.55722	1.41234	-12.484	-8.65588	5.0383	-14.4924	-19.5307	-2.59481	-53.9378	-11.8976	34.407	13.7436	-14.8256	-28.5692	-2.43666	-39.2157	-12.3889	10.6464	-18.1562	-14.9915	3.16466	-2.42512	-6.1707	-12.5664	9.33535	-7.85328	-13.538	-5.68469	-2.73551	3.98947	-10.8025	-9.67415	-35.105	-15.0145	-20.0904	-2.51822
1	11	1	3	-13.6958	-15.0096	1.31382	-2.30262	-14.9405	-12.707	16.2544	-15.0051	-9.32705	-5.67807	-2.64664	3.79226	-6.68041	-9.47033	4.74055	-13.8484	-18.589	-2.50699	-52.9209	-11.3415	34.3319	12.4349	-9.00028	-21.4352	-2.69609	-37.564	-6.30418	16.1289	-18.5004	-15.6991	2.80131	-2.55545	-8.64233	-13.1437	11.4436	-6.04974	-9.47791	-3.42817	-3.02208	4.87081	-6.45582	-8.29898	-37.1915	-15.6609	-21.5306	-2.48865
1	11	1	4	-12.7708	-14.5993	1.82849	-2.24825	-11.0379	-12.3511	12.8664	-14.431	-9.7648	-4.66624	-2.70325	1.82206	-7.06155	-6.4883	3.87261	-13.231	-17.1036	-2.4087	-51.0863	-10.8223	33.9827	11.4572	-9.4891	-20.9463	-2.29687	-29.7227	-7.19223	8.77646	-17.7679	-14.9669	2.801	-2.44475	-5.74805	-12.5221	8.54904	-5.94603	-9.4891	-3.54307	-2.29687	4.73842	-7.19223	-8.28149	-35.2075	-14.8187	-20.3888	-2.31256
			Average	-13.2118	-14.3194	1.10757	-2.12718	-15.2961	-12.1922	16.4037	-17.2459	-11.4305	-5.81545	-2.73663	3.82395	-8.69383	-9.6394	4.80221	-13.6179	-18.4201	-2.50905	-51.9815	-11.1088	33.5614	13.0035	-11.2043	-24.2078	-2.59534	-37.7874	-8.60893	13.5796	-18.179	-15.3436	2.83541	-2.49732	-7.58148	-12.8463	10.4169	-6.46311	-11.0167	-4.55361	-2.77244	5.35553	-8.24429	-9.90915	-36.3481	-15.3028	-21.0453	-2.47085
1	11	2	1	-15.3714	-16.2957	0.924291	-2.39138	30.3289	-13.9043	-29.4046	-12.9296	-11.6303	-1.29926	-2.21226	23.3444	-9.41805	-24.6437	13.023	-16.2957	-29.3187	-2.39138	-47.4482	-13.9043	18.1295	10.453	-11.6471	-22.1001	-2.24689	-34.4954	-9.40016	12.3953	-17.9841	-16.6236	1.36042	-2.28733	31.5291	-14.3363	-30.1687	-11.5082	-11.8479	-0.339722	-2.07141	27.5208	-9.77651	-27.8605	-45.7616	-16.6236	-29.1379	-2.28733
1	11	2	2	-16.0513	-14.4776	-1.57376	-2.44308	12.1465	-12.0345	-13.7202	-13.848	-12.9174	-0.930592	-2.37046	26.4551	-10.547	-27.3857	13.1755	-13.7606	-26.9361	-2.92104	-39.6071	-10.8395	12.6711	11.0328	-13.0659	-24.0986	-2.34124	-38.0776	-10.7246	13.9789	-15.4746	-14.0125	1.46212	-2.93758	21.9889	-11.0749	-20.5268	-12.9595	-12.9916	-0.0321767	-2.469	26.6126	-10.5226	-26.6447	-41.1763	-14.219	-26.9573	-2.94096
1	11	2	3	-13.0843	-11.9112	-1.1731	-2.50521	10.1701	-9.40596	-11.3432	-13.2818	-12.0287	-1.2531	-2.05854	22.5294	-9.97018	-23.7825	14.8553	-11.1819	-26.0373	-3.09927	-41.3483	-8.08268	15.311	10.5233	-12.0287	-22.552	-2.05854	-32.701	-9.97018	10.1491	-14.6025	-12.8747	1.72779	-3.01224	24.8785	-9.86246	-23.1508	-10.8985	-11.9948	-1.09632	-2.01376	23.3789	-9.98107	-24.4752	-38.1111	-12.0911	-26.02	-3.12444
1	11	2	4	-12.8729	-11.1076	-1.76528	-2.51786	4.71642	-8.58971	-6.4817	-12.4048	-12.0244	-0.380305	-2.13141	28.7848	-9.89304	-29.1651	13.7624	-10.2004	-23.9628	-2.80361	-41.1635	-7.39681	17.2007	9.37172	-12.0119	-21.3836	-2.16933	-32.7826	-9.84255	11.399	-9.73061	-9.97785	-0.24725	-2.91395	9.19566	-7.06391	-9.44291	-11.8593	-11.254	0.605351	-2.1785	26.0496	-9.07549	-25.4442	-35.7526	-11.1076	-24.645	-2.51786
1	11	2	5	-13.3359	-10.6357	-2.70022	-1.6399	2.16031	-8.99579	-4.86053	-12.7566	-11.9268	-0.829741	-2.17633	27.619	-9.7505	-28.4488	12.1538	-7.30236	-19.4561	-1.31881	-20.6217	-5.98355	1.16562	9.51321	-12.2571	-21.7704	-2.05791	-29.9358	-10.1992	8.16542	-11.0819	-10.4473	0.634652	-2.70526	14.4561	-7.74202	-13.8215	-12.9407	-12.4532	0.487514	-2.25216	29.0044	-10.201	-28.5169	-33.5892	-11.4949	-22.0943	-1.93223
			Average	-14.1431	-12.8855	-1.25761	-2.29949	11.9044	-10.586	-13.162	-13.0441	-12.1055	-0.938599	-2.1898	25.7465	-9.91574	-26.6851	13.394	-11.7482	-25.1422	-2.50682	-38.0378	-9.24137	12.8956	10.1788	-12.2021	-22.3809	-2.17478	-33.5985	-10.0273	11.2175	-13.7747	-12.7872	0.987547	-2.77127	20.4097	-10.0159	-19.4221	-12.0332	-12.1083	-0.0750699	-2.19697	26.5133	-9.91135	-26.5883	-38.8782	-13.1072	-25.7709	-2.56057
1	12	1	1	-30.1197	-32.4544	2.33473	-4.39678	-46.6349	-28.0576	48.9696	-27.7106	-17.2603	-10.4504	-3.95236	-19.361	-13.3079	8.91058	-9.95545	-36.6876	-26.7321	-4.79043	-149.769	-31.8971	123.037	14.2687	-18.0247	-32.2934	-4.19613	-104.367	-13.8285	72.0735	-51.4126	-38.1734	13.2392	-4.77909	-43.9042	-33.3943	57.1434	-9.88906	-17.0875	-7.19842	-4.00567	-25.7421	-13.0818	18.5436	-64.5032	-37.672	-26.8312	-4.87169
1	12	1	2	-29.0957	-35.2604	6.16467	-4.72885	-63.3942	-30.5316	69.5589	-17.1018	-16.521	-0.580803	-3.71105	-25.0475	-12.81	24.4667	-5.88645	-33.741	-27.8546	-4.74949	-122.964	-28.9915	95.1094	23.4259	-15.339	-38.7649	-3.99334	-80.6526	-11.3457	41.8877	-49.3561	-37.7054	11.6507	-4.27484	-67.1871	-33.4306	78.8378	-21.0249	-15.339	5.68592	-3.99334	-1.55287	-11.3457	7.23879	-64.2385	-37.6567	-26.5817	-4.37703
1	12	1	3	-28.6421	-28.4064	-0.235696	-4.1345	-52.6908	-24.2719	52.4551	-26.6275	-17.6054	-9.02211	-3.58597	-40.7078	-14.0194	31.6857	-9.96704	-36.6737	-26.7067	-4.90165	-134.794	-31.7721	108.088	18.2798	-15.7834	-34.0632	-4.14927	-92.0393	-11.6342	57.9761	-47.554	-36.77	10.784	-4.7238	-50.4137	-32.0462	61.1977	-12.8851	-15.0486	-2.16341	-4.06315	-15.8257	-10.9854	13.6623	-63.7187	-36.8935	-26.8252	-4.87889
1	12	1	4	-26.3474	-30.7121	4.36464	-4.49018	-52.7803	-26.2219	57.1449	-25.007	-17.201	-7.80605	-4.02446	-30.3985	-13.1765	22.5925	-8.37479	-34.7953	-26.4206	-4.79056	-132.96	-30.0048	106.539	22.7983	-15.8367	-38.635	-4.46516	-82.3093	-11.3715	43.6743	-50.582	-37.5194	13.0625	-4.52152	-54.0972	-32.9979	67.1598	-18.2766	-15.1324	3.14425	-4.74373	13.3664	-10.3886	-10.2222	-62.6742	-37.0885	-25.5857	-4.75195
1	12	1	5	-24.7377	-28.7693	4.03169	-4.16052	-44.8286	-24.6088	48.8603	-20.3173	-15.649	-4.66823	-4.09293	9.60161	-11.5561	-14.2698	-8.14264	-33.9283	-25.7857	-4.58345	-134.783	-29.3448	108.997	17.3288	-15.6913	-33.0201	-4.07156	-86.7042	-11.6197	53.684	-49.7288	-35.1062	14.6226	-4.53506	-44.3448	-30.5711	58.9674	-17.1976	-16.7311	0.466453	-3.74541	-28.8292	-12.9857	29.2957	-60.6214	-35.1813	-25.4401	-4.58085
			Average	-27.7885	-31.1205	3.33201	-4.38216	-52.0658	-26.7384	55.3978	-23.3528	-16.8473	-6.50551	-3.87335	-21.1827	-12.974	14.6771	-8.46527	-35.1652	-26.6999	-4.76312	-135.054	-30.4021	108.354	19.2203	-16.135	-35.3553	-4.17509	-89.2145	-11.9599	53.8591	-49.7267	-37.0549	12.6718	-4.56686	-51.9894	-32.488	64.6612	-15.8547	-15.8677	-0.0130409	-4.11026	-11.7167	-11.7574	11.7036	-63.1512	-36.8984	-26.2528	-4.69208
1	12	2	1	-24.5298	-23.6161	-0.913652	-5.21783	-21.2864	-18.3983	20.3728	-23.5747	-20.8682	-2.70652	-3.1375	27.2339	-17.7307	-29.9404	36.6549	-19.7696	-56.4245	-5.38475	-107.056	-14.3849	50.6317	31.1541	-20.8682	-52.0223	-3.1375	-62.4761	-17.7307	10.4538	-37.0221	-22.1153	14.9067	-4.96662	20.8821	-17.1487	-5.97537	-24.3975	-16.6577	7.73979	-3.76276	19.5908	-12.8949	-11.851	-77.3261	-20.6275	-56.6986	-5.30696
1	12	2	2	-26.9172	-21.9151	-5.00212	-4.34875	-20.315	-17.5664	15.3129	-18.7572	-19.5972	0.83993	-3.56201	40.5512	-16.0352	-39.7113	35.3431	-19.8517	-55.1948	-6.32898	-114.854	-13.5227	59.6589	27.1142	-19.5972	-46.7113	-3.56201	-72.6065	-16.0352	25.8952	-33.9756	-20.7025	13.2732	-4.54112	38.7951	-16.1613	-25.5219	-22.2127	-19.0449	3.1678	-3.71162	36.4132	-15.3333	-33.2454	-79.217	-24.4166	-54.8004	-6.08383
1	12	2	3	-24.3146	-21.5405	-2.77406	-4.50038	-20.6975	-17.0402	17.9235	-19.1783	-20.5138	1.33549	-3.34074	39.9697	-17.173	-38.6342	36.3897	-19.8377	-56.2274	-5.79104	-107.596	-14.0467	51.3686	28.5764	-20.5138	-49.0901	-3.34074	-73.8555	-17.173	24.7654	-35.2021	-19.2942	15.9079	-4.50663	33.9972	-14.7875	-18.0893	-27.5366	-18.8154	8.72121	-4.00635	29.8726	-14.8091	-21.1514	-76.0652	-19.8377	-56.2274	-5.79104
1	12	2	4	-26.7422	-22.7947	-3.94754	-4.08284	-19.8714	-18.7119	15.9239	-16.9782	-18.0172	1.03894	-3.4232	31.533	-14.594	-30.494	34.0194	-22.0721	-56.0915	-5.94282	-128.597	-16.1293	72.5055	18.7387	-18.2731	-37.0118	-3.5133	-83.2921	-14.7598	46.2802	-34.4542	-23.0974	11.3568	-5.01638	27.1834	-18.081	-15.8266	-21.3171	-18.3503	2.96679	-3.66999	28.2948	-14.6804	-25.328	-78.1637	-22.0721	-56.0915	-5.94282
1	12	2	5	-30.8087	-25.2981	-5.51062	-4.82381	-25.1357	-20.4743	19.6251	-17.48	-18.7808	1.30083	-3.22517	38.3194	-15.5557	-37.0185	41.6204	-19.299	-60.9194	-6.19783	-114.068	-13.1012	53.1483	25.1105	-18.7808	-43.8913	-3.22517	-66.6861	-15.5557	22.7948	-32.3942	-21.5814	10.8127	-5.34044	13.5842	-16.241	-2.77149	-23.7836	-16.962	6.82165	-3.89775	25.8133	-13.0642	-18.9917	-80.2184	-19.299	-60.9194	-6.19783
			Average	-26.6625	-23.0329	-3.6296	-4.59472	-21.4612	-18.4382	17.8316	-19.1937	-19.5554	0.361734	-3.33772	35.5214	-16.2177	-35.1597	36.8055	-20.166	-56.9715	-5.92908	-114.434	-14.237	57.4626	26.1388	-19.6066	-45.7454	-3.35574	-71.7833	-16.2509	26.0379	-34.6096	-21.3582	13.2515	-4.87424	26.8884	-16.4839	-13.6369	-23.8495	-17.9661	5.88345	-3.80969	27.9969	-14.1564	-22.1135	-78.1981	-21.2506	-56.9475	-5.8645
1	13	1	1	-22.7175	-27.8945	5.17704	-3.55726	-30.0407	-24.3373	35.2177	-12.2695	-13.496	1.22656	-4.03096	16.2081	-9.46507	-14.9816	1.49802	-27.026	-28.524	-3.8545	-107.958	-23.1715	79.4335	24.3053	-17.4682	-41.7735	-4.52631	-95.1137	-12.9418	53.3402	-34.3044	-28.255	6.04949	-3.89158	-23.2348	-24.3634	29.2843	-24.2886	-18.0689	6.21964	-4.36792	7.73902	-13.701	-1.51938	-56.5783	-28.0468	-28.5315	-3.91331
1	13	1	2	-22.6362	-29.5267	6.89052	-3.74568	-35.8698	-25.781	42.7604	-23.2543	-13.2146	-10.0398	-2.79558	-23.8786	-10.419	13.8388	1.75518	-26.0504	-27.8056	-3.75157	-110.386	-22.2988	82.5803	25.6939	-17.5025	-43.1964	-4.34938	-95.5782	-13.1531	52.3818	-37.0982	-29.4038	7.69437	-3.49215	-37.5231	-25.9116	45.2174	-26.2955	-17.3292	8.96637	-4.2495	7.93868	-13.0797	1.02769	-58.0522	-29.5267	-28.5255	-3.74568
1	13	1	3	-23.2379	-28.0712	4.83324	-3.60203	-26.6499	-24.4691	31.4832	-19.816	-12.7006	-7.1154	-2.66896	-17.2101	-10.0317	10.0947	0.740942	-27.587	-28.3279	-3.82835	-110.3	-23.7586	81.9723	46.1683	-10.6866	-56.8549	-1.65507	12.0834	-9.03154	-68.9383	-34.0225	-28.3152	5.70729	-3.78848	-24.1175	-24.5267	29.8248	-36.5673	-10.6866	25.8807	-1.65507	-19.9295	-9.03154	45.8102	-56.6803	-28.3152	-28.3651	-3.78848
			Average	-22.8639	-28.4975	5.6336	-3.63499	-30.8535	-24.8625	36.4871	-18.4466	-13.1371	-5.30954	-3.16517	-8.29355	-9.97191	2.984	1.33138	-26.8878	-28.2192	-3.81147	-109.548	-23.0763	81.3287	32.0559	-15.2191	-47.2749	-3.51025	-59.5362	-11.7088	12.2613	-35.1417	-28.658	6.48372	-3.72407	-28.2918	-24.9339	34.7755	-29.0505	-15.3616	13.6889	-3.42416	-1.41728	-11.9374	15.1062	-57.1036	-28.6296	-28.474	-3.81582
1	13	2	1	-14.8303	-21.1298	6.29957	-5.18819	-10.5364	-15.9416	16.8359	-22.5261	-20.1487	-2.3774	-3.25881	27.4173	-16.8899	-29.7947	28.9592	-21.1298	-50.089	-5.18819	-108.833	-15.9416	58.7441	29.5888	-20.1487	-49.7375	-3.25881	-62.0965	-16.8899	12.359	-30.9129	-20.0588	10.8541	-4.82354	13.3381	-15.2353	-2.484	-20.2002	-15.2179	4.98225	-3.40269	25.3491	-11.8152	-20.3669	-71.8762	-21.5303	-50.3459	-5.16031
1	13	2	2	-12.9365	-16.1596	3.22314	-3.50715	32.4889	-12.6525	-29.2658	-13.8673	-17.0004	3.13308	-3.10896	16.3016	-13.8914	-13.1685	25.9579	-19.8838	-45.8417	-4.87894	-105.21	-15.0048	59.3686	13.0305	-12.4172	-25.4477	-1.59141	-47.5197	-10.8258	22.072	-31.7033	-19.8838	11.8195	-4.87894	10.125	-15.0048	1.6945	-26.8013	-18.9309	7.87048	-2.84664	33.5842	-16.0842	-25.7137	-65.7372	-19.9024	-45.8348	-4.95903
1	13	2	3	-12.4007	-20.4591	8.0584	-4.76356	-8.14969	-15.6955	16.2081	-20.3176	-18.9838	-1.33373	-3.22686	36.6295	-15.757	-37.9632	26.9552	-20.4591	-47.4143	-4.76356	-112.261	-15.6955	64.847	27.1883	-18.9838	-46.1721	-3.22686	-62.0425	-15.757	15.8704	-28.7605	-20.4191	8.34139	-4.86186	-7.34793	-15.5572	15.6893	-20.016	-16.3242	3.69176	-3.35986	28.6067	-12.9644	-24.9149	-67.8734	-20.4591	-47.4143	-4.76356
1	13	2	4	-14.7853	-14.8731	0.0877943	-3.68116	-1.29403	-11.1919	1.38183	-21.5135	-21.0085	-0.50502	-3.25551	29.0903	-17.753	-29.5953	35.7082	-19.6883	-55.3965	-4.7261	-103.956	-14.9622	48.5594	31.6135	-21.3492	-52.9627	-3.32573	-65.8449	-18.0235	12.8822	-31.4629	-18.3741	13.0889	-4.25521	-3.64722	-14.1189	16.7361	-22.8865	-20.523	2.36348	-3.43065	28.3269	-17.0923	-25.9634	-75.0848	-19.6883	-55.3965	-4.7261
			Average	-13.7382	-18.1554	4.41722	-4.28501	3.12721	-13.8704	1.29002	-19.5561	-19.2854	-0.270765	-3.21253	27.3597	-16.0728	-27.6304	29.3951	-20.2903	-49.6854	-4.8892	-107.565	-15.4011	57.8797	25.3553	-18.2247	-43.58	-2.8507	-59.3759	-15.374	15.7959	-30.7099	-19.6839	11.026	-4.70489	3.11698	-14.9791	7.90898	-22.476	-17.749	4.72699	-3.25996	28.9667	-14.489	-24.2397	-70.1429	-20.395	-49.7479	-4.90225
1	14	1	1	-15.2839	-24.8347	9.55079	-2.97317	-30.389	-21.8615	39.9397	-13.1051	-12.4617	-0.643309	-3.04598	-1.50449	-9.41577	0.861177	7.30176	-25.7247	-33.0265	-3.41619	-97.0072	-22.3085	63.9807	14.7608	-12.2656	-27.0264	-3.13133	-76.966	-9.13429	49.9396	-38.0928	-25.9109	12.1819	-3.42367	-18.9636	-22.4873	31.1455	-20.0418	-13.7326	6.30922	-2.33454	-8.67501	-11.3981	14.9842	-59.6794	-25.9939	-33.6856	-3.41425
1	14	1	2	-14.8639	-25.3541	10.4902	-3.359	-24.409	-21.9951	34.8992	-13.6077	-12.0513	-1.55642	-2.70577	-4.96357	-9.34555	3.40715	9.80774	-24.7382	-34.546	-3.4674	-96.7036	-21.2708	62.1576	11.8779	-12.6868	-24.5648	-2.95344	-79.7564	-9.73338	55.1916	-36.0263	-25.4172	10.6091	-3.39958	-23.1317	-22.0176	33.7408	-19.1033	-13.3582	5.74505	-2.28618	-10.2778	-11.0721	16.0229	-60.5941	-25.4172	-35.1769	-3.39958
1	14	1	3	-13.8274	-25.5793	11.7519	-3.43484	-21.3966	-22.1445	33.1485	-11.4066	-13.293	1.88638	-3.10569	1.08078	-10.1873	0.805605	8.0053	-24.0064	-32.0117	-3.40035	-94.0153	-20.606	62.0036	10.1081	-13.325	-23.4331	-3.09563	-77.9839	-10.2294	54.5508	-37.7594	-25.7369	12.0225	-3.40005	-21.7046	-22.3368	33.7271	-19.1385	-12.1947	6.94382	-2.14055	-3.68959	-10.0542	10.6334	-57.5622	-25.5793	-31.9829	-3.43484
1	14	1	4	-14.3804	-21.9073	7.52689	-2.70567	-28.6509	-19.2016	36.1778	-15.5961	-11.6287	-3.96739	-2.80322	-0.64316	-8.82546	-3.32423	8.8363	-24.6894	-33.5257	-3.40044	-94.4295	-21.2889	60.9038	11.5584	-11.2675	-22.8259	-2.77317	-69.3673	-8.49428	46.5414	-37.938	-25.2449	12.693	-3.36066	-19.4625	-21.8843	32.1556	-19.3538	-13.3978	5.95594	-2.28904	-7.10802	-11.1088	13.064	-60.2218	-25.315	-34.9068	-3.32879
1	14	1	5	-15.0968	-25.1455	10.0486	-3.15794	-30.7314	-21.9875	40.78	-19.9514	-12.7392	-7.21222	-3.08646	-6.1271	-9.65269	-1.08512	6.55412	-24.2415	-30.7956	-3.38032	-93.0458	-20.8612	62.2502	13.4515	-12.3213	-25.7728	-3.07777	-78.54	-9.24354	52.7672	-36.3821	-25.5038	10.8783	-3.35688	-25.9718	-22.1469	36.8501	-17.1984	-12.5452	4.65325	-2.13393	-7.41297	-10.4112	12.0662	-58.1713	-25.5038	-32.6675	-3.35688
			Average	-14.6905	-24.5642	9.8737	-3.12612	-27.1154	-21.438	36.989	-14.7334	-12.4348	-2.29859	-2.94942	-2.43151	-9.48536	0.132917	8.10104	-24.68	-32.7811	-3.41294	-95.0403	-21.2671	62.2592	12.3514	-12.3732	-24.7246	-3.00627	-76.5227	-9.36697	51.7981	-37.2397	-25.5627	11.677	-3.38817	-21.8468	-22.1746	33.5238	-18.9672	-13.0457	5.92146	-2.23685	-7.43269	-10.8089	13.3541	-59.2458	-25.5618	-33.6839	-3.38687
1	14	2	1	-12.411	-11.9264	-0.484653	-2.49089	21.4805	-9.43547	-21.9652	-17.0705	-16.4044	-0.666054	-2.4914	40.995	-13.913	-41.6611	15.3881	-12.4667	-27.8549	-3.22144	-74.1397	-9.2453	46.2848	10.4751	-16.4044	-26.8795	-2.4914	-50.6222	-13.913	23.7427	-20.0034	-14.5797	5.42369	-3.693	6.82056	-10.8868	-1.39687	-16.4669	-16.5562	-0.0892827	-2.43699	42.8316	-14.1192	-42.9209	-42.699	-14.7892	-27.9097	-3.55324
1	14	2	2	-11.2306	-13.9982	2.7676	-3.16341	19.3889	-10.8348	-16.6213	-17.4685	-21.0519	3.58343	-2.99418	51.4475	-18.0577	-47.8641	14.1531	-14.3282	-28.4813	-3.93958	-79.5799	-10.3886	51.0986	10.1136	-14.4585	-24.5722	-2.91846	-60.1859	-11.5401	35.6137	-24.3356	-15.1151	9.22053	-3.75186	26.7032	-11.3632	-17.4826	-27.0929	-22.1703	4.92262	-2.92143	57.2316	-19.2488	-52.309	-42.8095	-14.3282	-28.4813	-3.93958
1	14	2	3	-7.94019	-9.96765	2.02746	-2.30876	0.069906	-7.65889	1.95756	-14.4759	-17.4055	2.92963	-2.8085	45.645	-14.597	-42.7153	14.4858	-12.6181	-27.1039	-3.41157	-75.8484	-9.20656	48.7445	8.36392	-14.8765	-23.2404	-2.49184	-48.3196	-12.3846	25.0792	-19.9974	-13.4464	6.55105	-3.35814	17.0739	-10.0882	-10.5229	-21.9271	-17.5679	4.35922	-2.85884	47.5526	-14.709	-43.1934	-40.2093	-13.0969	-27.1123	-3.47126
1	14	2	4	-7.05405	-11.714	4.65997	-2.88511	-5.24022	-8.82891	9.9002	-11.0094	-14.1179	3.10842	-2.57844	36.6178	-11.5394	-33.5094	17.8301	-11.714	-29.5441	-2.88511	-69.1862	-8.82891	39.6421	7.60739	-8.08562	-15.693	-2.10135	-39.0068	-5.98427	23.3138	-21.0452	-13.3121	7.73303	-3.4099	9.53004	-9.90225	-1.79701	-26.9725	-17.3969	9.57561	-2.97079	47.7409	-14.4261	-38.1653	-41.2581	-11.714	-29.5441	-2.88511
1	14	2	5	-9.31999	-11.4485	2.12847	-2.36638	-5.77386	-9.08208	7.90233	-12.8175	-18.9639	6.14643	-3.04354	50.5531	-15.9204	-44.4067	17.3951	-11.9045	-29.2996	-2.57874	-66.1581	-9.32581	36.8585	7.86686	-9.26813	-17.135	-2.24333	-44.6061	-7.02481	27.4711	-21.2751	-14.0458	7.22932	-3.44074	13.4916	-10.6051	-6.2623	-25.7023	-18.5673	7.13498	-2.90526	53.1623	-15.6621	-46.0273	-41.351	-12.2073	-29.1437	-2.76457
			Average	-9.59116	-11.8109	2.21977	-2.64291	5.98506	-9.16803	-3.76528	-14.5684	-17.5887	3.02037	-2.78321	45.0517	-14.8055	-42.0313	15.8504	-12.6063	-28.4567	-3.20729	-72.9824	-9.39904	44.5257	8.88538	-12.6186	-21.504	-2.44927	-48.5481	-10.1694	27.0441	-21.3314	-14.0998	7.23152	-3.53072	14.7239	-10.5691	-7.49234	-23.6323	-18.4517	5.18063	-2.81866	49.7038	-15.633	-44.5232	-41.6654	-13.2271	-28.4382	-3.32275
1	15	1	1	-21.3253	-25.0169	3.69154	-3.11622	-25.2716	-21.9007	28.9631	-13.9728	-12.7223	-1.2505	-2.51049	-13.9485	-10.2118	12.698	0.835272	-23.3144	-24.1496	-3.11758	-90.1736	-20.1968	66.0239	14.9757	-19.129	-34.1047	-3.85187	-97.5299	-15.2771	63.4252	-29.7696	-25.1452	4.62446	-3.21617	-23.5623	-21.929	28.1867	-32.6051	-19.2451	13.36	-3.96525	-2.15681	-15.2798	15.5168	-50.1077	-25.3268	-24.7809	-3.22053
1	15	1	2	-22.9615	-27.4633	4.50178	-3.22703	-30.9664	-24.2363	35.4682	-17.8672	-10.0825	-7.78477	-2.09734	-23.7814	-7.98513	15.9967	0.672076	-20.2859	-20.9579	-2.88687	-84.8173	-17.399	63.8593	16.3457	-18.0131	-34.3588	-3.84575	-98.3035	-14.1674	63.9447	-32.3324	-27.6384	4.69399	-3.31828	-29.8297	-24.3201	34.5236	-23.5622	-17.9401	5.62216	-3.79451	-22.4449	-14.1456	28.067	-50.1762	-27.4519	-22.7243	-3.38859
1	15	1	3	-22.2197	-25.7568	3.53712	-3.17982	-20.7633	-22.577	24.3004	-12.315	-13.4053	1.09023	-3.31819	-10.8049	-10.0871	11.8951	3.2649	-22.6975	-25.9624	-3.15417	-90.0928	-19.5434	64.1303	11.9327	-13.1075	-25.0402	-3.27807	-74.0431	-9.8294	49.003	-30.1077	-25.8452	4.26253	-3.34212	-17.133	-22.5031	21.3956	-15.638	-11.8125	3.82548	-2.16704	-11.4653	-9.64548	15.2908	-51.4761	-25.657	-25.8191	-3.35782
1	15	1	4	-19.5159	-24.6469	5.131	-3.1112	-14.4619	-21.5357	19.5929	-12.2956	-14.8387	2.54305	-3.52926	-10.8553	-11.3094	13.3983	4.20353	-21.6327	-25.8362	-3.1187	-88.837	-18.514	63.0008	13.1341	-15.041	-28.1751	-3.51424	-84.1525	-11.5268	55.9774	-29.9511	-24.5751	5.37601	-3.2181	-13.1905	-21.357	18.5665	-17.9961	-14.9948	3.00132	-3.47459	-14.2336	-11.5202	17.2349	-50.0165	-24.1677	-25.8489	-3.24621
1	15	1	5	-22.6058	-25.9672	3.3614	-3.32874	-20.686	-22.6385	24.0474	-13.8859	-17.986	4.10007	-3.87313	-8.6258	-14.1128	12.7259	3.39285	-20.0922	-23.4851	-2.99	-84.7687	-17.1022	61.2837	14.6147	-17.9892	-32.6039	-3.93699	-93.7283	-14.0522	61.1243	-29.4499	-25.9567	3.49325	-3.27937	-20.5608	-22.6773	24.054	-22.3204	-18.0847	4.2357	-3.91862	-7.69425	-14.1661	11.9299	-50.6377	-25.7513	-24.8864	-3.34507
			Average	-21.7256	-25.7702	4.04457	-3.1926	-22.4298	-22.5776	26.4744	-14.0673	-13.8069	-0.260384	-3.06568	-13.6032	-10.7413	13.3428	2.47373	-21.6045	-24.0783	-3.05347	-87.7379	-18.5511	63.6596	14.2006	-16.656	-30.8565	-3.68538	-89.5515	-12.9706	58.6949	-30.3222	-25.8321	4.49005	-3.27481	-20.8552	-22.5573	25.3453	-22.4244	-16.4154	6.00894	-3.464	-11.599	-12.9514	17.6079	-50.4829	-25.6709	-24.8119	-3.31164
1	15	2	1	-10.2114	-8.82667	-1.3847	-2.89134	-10.1728	-5.93533	8.78814	-14.8305	-15.2708	0.440278	-2.60414	19.0149	-12.6667	-18.5747	35.4848	-9.36656	-44.8514	-3.08814	-70.139	-6.27843	25.2877	16.1231	-15.2708	-31.3939	-2.60414	-64.5164	-12.6667	33.1225	-29.6458	-19.5111	10.1347	-3.90621	1.32154	-15.6049	8.81312	-16.6573	-14.5174	2.13991	-2.77807	24.6467	-11.7393	-22.5068	-55.1066	-11.4968	-43.6097	-3.28858
1	15	2	2	-11.8783	-20.9359	9.05759	-4.09932	-1.17502	-16.8366	10.2326	-15.0942	-15.7119	0.617738	-2.89349	24.7704	-12.8184	-24.1526	20.4593	-14.9924	-35.4517	-3.03752	-67.6041	-11.9548	32.1524	18.8213	-15.5992	-34.4204	-2.86444	-62.5764	-12.7347	28.156	-29.9935	-20.9359	9.05759	-4.09932	-1.17502	-16.8366	10.2326	-16.3335	-15.6765	0.657039	-2.88959	25.4078	-12.7869	-24.7508	-60.8836	-20.9359	-39.9477	-4.09932
1	15	2	3	-14.0999	-20.1078	6.00791	-3.85062	-7.93852	-16.2572	13.9464	-14.6155	-14.6517	0.0361712	-2.58056	24.9884	-12.0711	-24.9523	16.477	-19.1515	-35.6284	-3.66668	-80.9555	-15.4848	45.3271	17.3066	-14.4045	-31.7111	-2.52669	-55.6292	-11.8778	23.9181	-26.2097	-19.9114	6.2983	-3.77115	-9.10223	-16.1402	15.4005	-15.0745	-14.1753	0.899169	-2.69051	25.6778	-11.4848	-24.7786	-55.6837	-20.1078	-35.5759	-3.85062
1	15	2	4	-9.80681	-10.9067	1.09985	-3.22129	-8.51132	-7.68537	9.61116	-17.2878	-16.7613	-0.526515	-2.83221	21.1474	-13.9291	-21.674	33.6332	-10.9067	-44.5399	-3.22129	-74.7147	-7.68537	30.1748	20.262	-16.6081	-36.8701	-2.7795	-61.7035	-13.8286	24.8333	-32.0133	-19.6493	12.364	-4.16086	7.01927	-15.4884	5.34475	-17.254	-16.5606	0.693471	-2.88827	23.4975	-13.6723	-22.804	-58.7632	-16.2549	-42.5083	-4.18079
1	15	2	5	-12.2794	-20.6616	8.3822	-4.33148	3.99898	-16.3301	4.38322	-15.5371	-15.5641	0.0270479	-2.77818	29.0628	-12.786	-29.0358	22.2638	-11.1867	-33.4505	-3.0168	-64.9327	-8.16994	31.4822	18.5806	-15.5641	-34.1448	-2.77818	-60.4243	-12.786	26.2795	-29.0438	-20.6616	8.3822	-4.33148	3.99898	-16.3301	4.38322	-15.8585	-15.1639	0.694602	-2.68117	29.7571	-12.4827	-29.0624	-60.2717	-20.4708	-39.801	-4.33537
			Average	-11.6552	-16.2877	4.63257	-3.67881	-4.75974	-12.6089	9.39231	-15.473	-15.592	0.118944	-2.73771	23.7968	-12.8543	-23.6779	25.6636	-13.1208	-38.7844	-3.20609	-71.6692	-9.91467	32.8848	18.2187	-15.4893	-33.7081	-2.71059	-60.9699	-12.7788	27.2619	-29.3812	-20.1339	9.24735	-4.0538	0.412507	-16.0801	8.83484	-16.2356	-15.2187	1.01684	-2.78552	25.7974	-12.4332	-24.7805	-58.1418	-17.8532	-40.2885	-3.95094
1	16	1	1	-31.216	-30.0467	-1.16923	-3.78651	-22.1398	-26.2602	20.9706	-28.1501	-19.0251	-9.125	-4.10208	-28.2313	-14.923	19.1063	4.59462	-25.3859	-29.9806	-3.58528	-104.121	-21.8007	74.1401	12.7641	-6.86616	-19.6303	-0.333056	1.69493	-6.5331	-21.3252	-31.0582	-30.0356	1.02264	-3.64541	-15.0578	-26.3902	16.0804	-10.525	-17.7462	-7.22112	-3.63587	-28.9762	-14.1103	21.7551	-64.9786	-30.3669	-34.6117	-3.76365
1	16	1	2	-29.6343	-30.877	1.24272	-3.77471	-22.0581	-27.1023	23.3008	-22.5064	-15.9819	-6.52458	-3.45271	-18.8613	-12.5291	12.3368	5.58084	-24.327	-29.9079	-3.49105	-99.1284	-20.836	69.2206	20.0158	-19.8414	-39.8572	-4.59376	-109.853	-15.2477	69.9953	-32.2722	-30.9034	1.36881	-3.70013	-24.1183	-27.2033	25.4871	-20.004	-19.8414	0.162627	-4.59376	-6.41725	-15.2477	6.57988	-66.1828	-30.5959	-35.587	-3.81596
1	16	1	3	-31.015	-30.5091	-0.505894	-3.7187	-18.7917	-26.7904	18.2858	-24.2438	-18.8465	-5.39729	-4.39105	-10.8627	-14.4555	5.46538	3.85425	-27.6008	-31.455	-3.70442	-105.064	-23.8964	73.6087	18.146	-19.9849	-38.131	-4.52453	-109.988	-15.4604	71.8572	-31.6597	-30.4292	1.23059	-3.58445	-15.6032	-26.8447	16.8338	-18.0638	-20.9301	-2.86621	-4.47676	-16.5702	-16.4533	13.704	-63.9329	-30.6112	-33.3216	-3.69901
1	16	1	4	-29.6206	-29.5412	-0.0793978	-3.80259	-24.3478	-25.7386	24.2684	-27.8893	-22.675	-5.21431	-4.63571	-19.4784	-18.0393	14.2641	6.33365	-27.0356	-33.3693	-3.78698	-105.228	-23.2486	71.859	16.6086	-20.9078	-37.5164	-4.65822	-110.944	-16.2496	73.4281	-34.5724	-31.4006	3.17185	-3.73499	-19.6745	-27.6656	22.8464	-17.566	-22.6827	-5.11668	-4.56141	-20.9887	-18.1212	15.8721	-67.8775	-31.4697	-36.4078	-3.80407
1	16	1	5	-30.1291	-29.0407	-1.08836	-3.76167	-25.1135	-25.2791	24.0252	-18.886	-19.3517	0.465693	-4.62319	-4.85176	-14.7285	5.31745	4.56626	-26.8292	-31.3955	-3.69396	-104.746	-23.1353	73.35	22.3469	-19.3517	-41.6986	-4.62319	-104.276	-14.7285	62.5772	-31.4548	-30.1371	1.31762	-3.55575	-18.6752	-26.5814	19.9929	-19.9161	-19.392	0.524151	-4.56296	-5.97069	-14.829	6.49483	-65.0588	-30.1282	-34.9306	-3.7773
			Average	-30.323	-30.003	-0.320032	-3.76884	-22.4902	-26.2341	22.1702	-24.3351	-19.176	-5.1591	-4.24095	-16.4571	-14.9351	11.298	4.98592	-26.2357	-31.2216	-3.65234	-103.657	-22.5834	72.4357	17.9763	-17.3904	-35.3667	-3.74655	-86.6732	-13.6439	51.3065	-32.2035	-30.5812	1.6223	-3.64415	-18.6258	-26.937	20.2481	-17.215	-20.1185	-2.90345	-4.36615	-15.7846	-15.7523	12.8812	-65.6061	-30.6344	-34.9717	-3.772
1	16	2	1	-18.9973	-17.6891	-1.30813	-4.04407	2.70058	-13.645	-4.00872	-20.1655	-18.0869	-2.07859	-3.564	46.4668	-14.5229	-48.5454	27.8021	-15.1924	-42.9945	-4.1335	-98.2998	-11.0589	55.3053	30.846	-17.9256	-48.7716	-3.46853	-68.9519	-14.4571	20.1803	-17.4765	-15.1924	2.28407	-4.1335	23.9791	-11.0589	-21.695	-16.4482	-17.9453	-1.49711	-3.64672	44.735	-14.2986	-46.2321	-58.1869	-15.1924	-42.9945	-4.1335
1	16	2	2	-14.9108	-15.9556	1.0448	-3.2413	-6.78972	-12.7143	7.83451	-22.949	-21.0887	-1.86024	-3.57771	51.7297	-17.511	-53.59	30.4354	-16.0317	-46.4671	-4.49185	-85.07	-11.5399	38.6029	35.3301	-21.2465	-56.5765	-3.53984	-68.5309	-17.7066	11.9543	-26.0311	-16.2488	9.78231	-4.81131	23.5583	-11.4375	-13.776	-21.3035	-19.5729	1.73066	-3.00513	62.7339	-16.5677	-61.0032	-62.7404	-17.2869	-45.4535	-4.65381
1	16	2	3	-18.7036	-15.1124	-3.5912	-3.6323	-8.86403	-11.4801	5.27283	-19.5322	-18.0365	-1.4956	-2.98685	51.2601	-15.0497	-52.7557	33.9617	-15.1478	-49.1095	-3.95149	-80.5405	-11.1963	31.431	26.2373	-18.0365	-44.2738	-2.98685	-55.7531	-15.0497	11.4793	-23.8688	-16.7464	7.12234	-4.77137	14.0304	-11.975	-6.90807	-17.7741	-17.3945	0.379603	-2.67035	56.2069	-14.7241	-55.8273	-64.2573	-15.1478	-49.1095	-3.95149
1	16	2	4	-16.9782	-17.7901	0.81194	-3.893	-3.68791	-13.8971	4.49985	-19.1372	-17.686	-1.45122	-3.43464	39.9887	-14.2514	-41.4399	39.8778	-15.3816	-55.2594	-4.79048	-99.0395	-10.5911	43.7801	28.8021	-17.5809	-46.383	-3.34151	-69.103	-14.2394	22.7201	-24.0962	-17.534	6.56225	-4.9565	17.2577	-12.5775	-10.6955	-17.3188	-17.0821	0.236753	-3.19867	49.0613	-13.8834	-48.8245	-71.1808	-15.956	-55.2248	-4.90252
1	16	2	5	-19.9249	-18.1103	-1.81468	-2.67349	-9.30503	-15.4368	7.49036	-21.2047	-17.9552	-3.24953	-3.36901	44.7944	-14.5862	-48.0439	33.0652	-17.4527	-50.5179	-4.79449	-102.538	-12.6582	52.0201	30.7815	-17.7892	-48.5706	-3.29388	-64.8383	-14.4953	16.2677	-20.9772	-18.2486	2.72866	-4.56262	10.3817	-13.686	-7.65302	-16.6945	-15.8622	0.832273	-2.67286	60.5109	-13.1893	-59.6787	-68.2434	-17.6024	-50.641	-4.91677
			Average	-17.9029	-16.9315	-0.971454	-3.49683	-5.18922	-13.4347	4.21777	-20.5977	-18.5707	-2.02704	-3.38644	46.8479	-15.1842	-48.875	33.0284	-15.8412	-48.8697	-4.43236	-93.0975	-11.4089	44.2279	30.3994	-18.5157	-48.9151	-3.32612	-65.4354	-15.1896	16.5203	-22.49	-16.794	5.69592	-4.64706	17.8414	-12.147	-12.1455	-17.9078	-17.5714	0.336436	-3.03875	54.6496	-14.5326	-54.3131	-64.9218	-16.2371	-48.6847	-4.51162
1	17	1	1	-25.6659	-30.8714	5.20546	-3.92884	-31.7468	-26.9425	36.9523	-7.98474	-7.03907	-0.945671	-1.6041	-7.48006	-5.43497	6.53438	17.3516	-27.534	-44.8857	-4.14699	-94.6102	-23.3871	49.7245	20.0287	-15.4215	-35.4502	-4.14963	-77.9286	-11.2719	42.4783	-36.9086	-30.9245	5.98412	-4.19644	-26.5891	-26.7281	32.5733	-29.8177	-15.1506	14.6671	-4.10624	12.2991	-11.0444	2.36794	-78.902	-30.9245	-47.9775	-4.19644
1	17	1	2	-28.5441	-35.5431	6.99903	-4.27224	-46.4841	-31.2709	53.4832	-10.514	-16.5782	6.06417	-4.28192	-0.0323494	-12.2963	6.09651	12.5062	-30.4401	-42.9463	-4.23728	-99.4229	-26.2028	56.4766	21.2837	-16.8081	-38.0917	-4.39044	-83.5355	-12.4176	45.4437	-42.9113	-35.6681	7.24323	-4.37203	-45.2296	-31.2961	52.4729	-23.8108	-16.5537	7.25713	-4.39694	4.18855	-12.1567	3.06858	-81.2009	-35.501	-45.7	-4.43654
1	17	1	3	-27.7154	-34.3721	6.65669	-4.21983	-44.7846	-30.1522	51.4412	-20.8678	-8.23925	-12.6285	-2.06508	-12.7742	-6.17418	0.145737	18.094	-29.1412	-47.2352	-4.24081	-98.8445	-24.9004	51.6093	21.7448	-13.8251	-35.5699	-4.08164	-80.2839	-9.74345	44.714	-41.3996	-34.024	7.37562	-4.40015	-41.6116	-29.6239	48.9872	-14.9456	-13.6184	1.32723	-4.12488	-11.3486	-9.49347	12.6758	-83.5493	-34.024	-49.5252	-4.40015
1	17	1	4	-30.8114	-34.5991	3.78764	-4.23905	-41.5318	-30.36	45.3194	-11.3952	-10.8001	-0.595037	-3.52964	-5.78146	-7.27048	5.18642	19.2006	-31.4176	-50.6181	-4.42825	-98.7894	-26.9893	48.1713	17.4305	-11.1322	-28.5627	-3.78202	-71.5527	-7.3502	42.99	-39.0208	-34.6583	4.36252	-4.42332	-38.4651	-30.235	42.8276	-15.3782	-9.97621	5.40201	-1.80777	17.38	-8.16844	-11.978	-89.1428	-34.6583	-54.4845	-4.42332
			Average	-28.1842	-33.8464	5.6622	-4.16499	-41.1368	-29.6814	46.799	-12.6904	-10.6642	-2.02626	-2.87018	-6.51703	-7.79398	4.49076	16.7881	-29.6332	-46.4213	-4.26333	-97.9168	-25.3699	51.4954	20.1219	-14.2967	-34.4186	-4.10093	-78.3252	-10.1958	43.9065	-40.0601	-33.8187	6.24137	-4.34798	-37.9739	-29.4708	44.2153	-20.9881	-13.8247	7.16336	-3.60896	5.62977	-10.2158	1.53359	-83.1988	-33.7769	-49.4218	-4.36411
1	17	2	1	-16.8683	-20.2665	3.39825	-5.28216	-2.66812	-14.9843	6.06637	-19.3606	-20.3442	0.983674	-3.03439	20.5529	-17.3098	-19.5693	43.4127	-16.9441	-60.3568	-5.20662	-87.3428	-11.7375	26.9859	24.5453	-20.4569	-45.0022	-3.04051	-58.7862	-17.4164	13.784	-31.1265	-22.0422	9.08428	-4.96513	12.9609	-17.0771	-3.87665	-22.0773	-19.6724	2.40486	-2.95459	24.6055	-16.7178	-22.2006	-83.9434	-20.7566	-63.1869	-5.31443
1	17	2	2	-14.0426	-28.4538	14.4112	-5.3098	3.76319	-23.144	10.648	-23.7425	-20.6385	-3.10396	-3.20301	13.7802	-17.4355	-16.8842	36.9241	-28.9984	-65.9225	-5.3738	-125.922	-23.6246	59.9993	24.1786	-20.6385	-44.8171	-3.20301	-62.5308	-17.4355	17.7137	-44.1791	-28.3446	15.8346	-5.32381	10.5603	-23.0208	5.27428	-17.8899	-20.1335	-2.24362	-3.06832	16.0908	-17.0652	-18.3345	-94.9209	-28.9984	-65.9225	-5.3738
1	17	2	3	-21.5895	-13.9606	-7.62887	-5.26891	-13.101	-8.69168	5.47217	-20.0169	-18.7396	-1.27722	-3.06457	24.6439	-15.6751	-25.9211	54.7306	-13.9606	-68.6912	-5.26891	-87.7603	-8.69168	19.0691	25.3038	-18.7283	-44.0321	-3.07099	-48.6804	-15.6573	4.64835	-34.18	-23.3118	10.8682	-5.19078	12.333	-18.1211	-1.46477	-17.5983	-18.7283	-1.13001	-3.07099	25.5092	-15.6573	-26.6392	-93.4373	-23.7933	-69.644	-5.53338
1	17	2	4	-13.3062	-19.7328	6.42669	-5.05126	8.42748	-14.6816	-2.0008	-15.3914	-18.3005	2.90906	-3.07191	40.1158	-15.2285	-37.2068	25.8633	-19.7328	-45.5962	-5.05126	-86.9953	-14.6816	41.3991	19.4513	-18.3005	-37.7517	-3.07191	-62.2762	-15.2285	24.5245	-27.8114	-19.0917	8.71971	-4.56401	20.3751	-14.5277	-11.6553	-21.3652	-18.0732	3.292	-3.13351	40.2586	-14.9396	-36.9666	-65.329	-19.7328	-45.5962	-5.05126
1	17	2	5	-13.1211	-24.7633	11.6423	-5.15468	1.67432	-19.6087	9.96794	-21.9081	-19.7933	-2.11479	-3.05832	23.6982	-16.735	-25.813	36.0127	-24.7633	-60.7761	-5.15468	-98.7097	-19.6087	37.9337	25.6415	-19.9536	-45.5951	-3.07712	-50.4235	-16.8765	4.82838	-37.5527	-24.5526	13.0001	-5.04112	10.2866	-19.5115	2.71351	-18.2775	-19.7422	-1.4647	-3.05249	24.1667	-16.6897	-25.6314	-85.5394	-24.7633	-60.7761	-5.15468
			Average	-15.7855	-21.4354	5.6499	-5.21336	-0.380835	-16.2221	6.03073	-20.0839	-19.5632	-0.520649	-3.08644	24.5582	-16.4768	-25.0789	39.3887	-20.8798	-60.2686	-5.21106	-97.346	-15.6688	37.0774	23.8241	-19.6156	-43.4396	-3.09271	-56.5394	-16.5229	13.0998	-34.97	-23.4686	11.5014	-5.01697	13.3032	-18.4516	-1.8018	-19.4416	-19.2699	0.171707	-3.05598	26.1262	-16.2139	-25.9544	-84.634	-23.6089	-61.0251	-5.28551
2	1	1	1	-16.2962	-26.319	10.0228	-3.02365	-26.1734	-23.2953	36.1962	-13.9118	-11.239	-2.67277	-2.85617	-21.2814	-8.38288	18.6086	8.91886	-11.7561	-20.6749	-2.16925	-58.5467	-9.58684	37.8718	18.8742	-11.6942	-30.5684	-3.00462	-69.8037	-8.68958	39.2353	-37.4491	-26.7282	10.7208	-3.15331	-27.1096	-23.5749	37.8305	-13.1286	-11.3081	1.82045	-2.12646	-27.4717	-9.18168	29.2922	-48.8466	-26.5241	-22.3224	-3.16799
2	1	1	2	-14.7904	-24.2424	9.45205	-3.06686	-23.3242	-21.1755	32.7762	-14.3197	-10.8931	-3.4266	-3.20069	-23.109	-7.69237	19.6824	10.3533	-9.36963	-19.7229	-1.97201	-48.1523	-7.39762	28.4293	16.8144	-10.7905	-27.605	-3.26724	-68.4779	-7.5233	40.873	-42.9511	-28.049	14.9021	-3.04845	-28.3617	-25.0006	43.2638	-9.73124	-9.07216	0.659073	-1.95637	-23.307	-7.11579	23.9661	-52.9033	-28.0877	-24.8157	-3.15465
2	1	1	3	-17.1314	-27.1462	10.0148	-3.08274	-26.683	-24.0635	36.6978	-22.1048	-15.3407	-6.76403	-2.87088	-21.8967	-12.4698	15.1327	7.46234	-8.87685	-16.3392	-1.83533	-47.0352	-7.04151	30.696	25.1324	-14.5936	-39.726	-2.97476	-65.4336	-11.6188	25.7076	-38.0421	-27.2995	10.7426	-2.99595	-26.9927	-24.3036	37.7353	-9.90906	-11.6035	-1.69443	-2.8425	-12.95	-8.76099	11.2556	-54.6333	-27.1462	-27.4871	-3.08274
2	1	1	4	-13.2374	-26.8594	13.622	-3.0905	-31.0036	-23.7689	44.6256	-11.27	-9.93236	-1.33762	-2.98986	-22.262	-6.9425	20.9244	9.70225	-8.52493	-18.2272	-1.92835	-43.2339	-6.59658	25.0067	18.1491	-10.3565	-28.5056	-3.14759	-61.2082	-7.2089	32.7026	-42.9847	-27.5001	15.4846	-3.02559	-28.3609	-24.4745	43.8455	-9.59048	-10.3565	-0.766014	-3.14759	-21.19	-7.2089	20.424	-50.4755	-27.2724	-23.2031	-3.08913
2	1	1	5	-17.632	-26.3201	8.68811	-3.04465	-29.39	-23.2754	38.0781	-14.115	-11.2987	-2.81634	-3.2676	-21.5101	-8.03106	18.6937	7.99403	-12.8383	-20.8323	-2.27239	-60.3648	-10.5659	39.5325	15.4638	-11.2813	-26.745	-3.3072	-71.2047	-7.97407	44.4596	-36.1867	-26.674	9.51266	-2.94748	-31.3906	-23.7265	40.9032	-12.1306	-10.0187	2.11184	-1.95443	-18.073	-8.06431	20.1849	-49.982	-25.8296	-24.1524	-3.06843
			Average	-15.8175	-26.1774	10.3599	-3.06168	-27.3149	-23.1157	37.6748	-15.1442	-11.7408	-3.40347	-3.03704	-22.0119	-8.70373	18.6084	8.88615	-10.2732	-19.1593	-2.03547	-51.4666	-8.23769	32.3073	18.8868	-11.7432	-30.63	-3.14028	-67.2256	-8.60293	36.5956	-39.5227	-27.2502	12.2725	-3.03416	-28.4431	-24.216	40.7157	-10.898	-10.4718	0.426183	-2.40547	-20.5984	-8.06633	21.0245	-51.3681	-26.972	-24.3961	-3.11259
2	1	2	1	-9.00511	-13.6759	4.67081	-2.29978	25.1231	-11.3761	-20.4522	-8.0145	-17.7631	9.74856	-2.75609	46.7113	-15.007	-36.9627	22.4283	-18.0767	-40.505	-3.90317	-100.729	-14.1735	60.2236	13.5001	-13.9141	-27.4142	-2.5509	-69.0267	-11.3632	41.6125	-37.5335	-18.5603	18.9732	-3.83197	24.0029	-14.7283	-5.02972	-31.3847	-18.86	12.5247	-2.99437	40.5059	-15.8656	-27.9812	-58.5817	-18.0767	-40.505	-3.90317
2	1	2	2	-6.61288	-17.769	11.1562	-3.58436	-7.90588	-14.1847	19.062	-13.8357	-13.6372	-0.198474	-2.4911	33.1945	-11.1461	-33.393	22.6569	-17.4414	-40.0983	-3.61876	-98.1993	-13.8226	58.101	21.9529	-13.6372	-35.5901	-2.4911	-62.4203	-11.1461	26.8302	-29.1118	-17.4941	11.6177	-3.50152	-3.60413	-13.9926	15.2219	-13.5013	-13.6011	-0.0997579	-2.50486	32.0817	-11.0962	-32.1815	-57.95	-17.6877	-40.2623	-3.61294
2	1	2	3	-10.7097	-17.9716	7.26193	-3.80536	-15.843	-14.1662	23.1049	-15.2567	-14.7116	-0.545088	-2.53074	31.807	-12.1809	-32.3521	23.8854	-17.9716	-41.857	-3.80536	-94.0763	-14.1662	52.2193	22.4472	-14.7015	-37.1487	-2.56641	-63.4177	-12.1351	26.2689	-26.6189	-18.2057	8.41326	-3.71715	-13.0351	-14.4885	21.4484	-14.1665	-14.7116	-0.545088	-2.53074	31.807	-12.1809	-32.3521	-59.8286	-17.9716	-41.857	-3.80536
2	1	2	4	-3.28599	-14.839	11.553	-2.75601	15.2662	-12.083	-3.7132	-16.4856	-18.403	1.9174	-2.80471	30.6145	-15.5983	-28.6971	26.056	-21.0871	-47.1431	-3.94148	-103.166	-17.1457	56.0232	14.8974	-18.4253	-33.3226	-2.8548	-77.3532	-15.5705	44.0306	-41.8684	-22.0479	19.8205	-3.95948	8.42907	-18.0884	11.3915	-20.4488	-18.3397	2.10908	-2.8795	28.7149	-15.4602	-26.6059	-69.1456	-21.7313	-47.4144	-3.99134
2	1	2	5	-8.88445	-20.2417	11.3572	-4.15117	-1.16835	-16.0905	12.5256	-20.6485	-18.4317	-2.21672	-2.96324	32.3005	-15.4685	-34.5172	25.2585	-20.6579	-45.9164	-4.12608	-103.919	-16.5318	58.0024	23.1675	-18.4317	-41.5992	-2.96324	-86.5264	-15.4685	44.9272	-32.6839	-20.3957	12.2883	-4.04938	6.7277	-16.3463	5.56056	-17.6354	-17.7593	-0.123839	-3.01	33.9007	-14.7493	-34.0246	-66.5743	-20.6579	-45.9164	-4.12608
			Average	-7.69962	-16.8994	9.19982	-3.31934	3.09441	-13.5801	6.10542	-14.8482	-16.5893	1.74113	-2.70918	34.9256	-13.8801	-33.1844	24.057	-19.0469	-43.104	-3.87897	-100.018	-15.168	56.9139	19.193	-15.822	-35.015	-2.68529	-71.7489	-13.1367	36.7339	-33.5633	-19.3407	14.2226	-3.8119	4.50409	-15.5288	9.71851	-19.4274	-16.6543	2.77302	-2.78389	33.4021	-13.8704	-30.6291	-62.416	-19.225	-43.191	-3.88778
2	2	1	1	-21.4512	-18.8559	-2.59532	-2.54347	-34.7211	-16.3124	32.1258	-24.1176	-15.3093	-8.80836	-2.46555	-5.77906	-12.8437	-3.0293	14.9564	-10.9767	-25.9331	-2.2401	-56.3519	-8.73662	30.4188	19.1027	-13.7349	-32.8375	-2.53628	-63.569	-11.1986	30.7314	-16.5807	-19.0089	-2.42817	-2.36463	-40.4596	-16.6442	38.0314	-7.69232	-15.0664	-7.37408	-2.48049	-6.80372	-12.5859	-0.570362	-44.5534	-17.8785	-26.6748	-2.77649
2	2	1	2	-24.4736	-19.0771	-5.39656	-2.94256	-31.8491	-16.1345	26.4526	-24.7201	-21.9702	-2.74989	-3.12913	2.67318	-18.8411	-5.42307	12.3462	-8.99576	-21.3419	-1.60213	-48.0791	-7.39363	26.7372	36.4943	-21.9692	-58.4635	-3.17066	-60.7269	-18.7985	2.26342	-13.7686	-19.0457	-5.27704	-3.03449	-31.0611	-16.0112	25.7841	-20.4495	-21.9692	-1.51964	-3.17066	7.038	-18.7985	-8.55765	-47.8387	-19.0457	-28.7931	-3.03449
2	2	1	3	-21.4367	-18.7001	-2.73666	-2.67291	-30.7649	-16.0271	28.0282	-20.7998	-15.8586	-4.94119	-4.18098	19.2001	-11.6776	-24.1412	14.0257	-18.5177	-32.5434	-2.98133	-70.5123	-15.5363	37.9689	25.8583	-14.8121	-40.6704	-3.87695	-85.789	-10.9352	45.1186	-15.9767	-18.675	-2.69837	-2.53778	-33.6752	-16.1372	30.9768	-13.3453	-16.5754	-3.23017	-4.34653	15.8197	-12.2289	-19.0499	-51.1518	-18.5665	-32.5852	-2.92946
2	2	1	4	-20.6877	-17.6722	-3.01554	-2.87614	-28.7105	-14.796	25.6949	-23.2386	-12.1191	-11.1195	-3.37058	-2.49885	-8.74851	-8.62062	18.3036	-11.7079	-30.0115	-1.7925	-41.3605	-9.91541	11.349	20.7634	-15.2489	-36.0123	-2.22904	-47.7153	-13.0198	11.703	-14.8715	-17.6797	-2.80818	-2.80317	-28.7243	-14.8765	25.9161	-9.15471	-14.5845	-5.42974	-2.05295	-0.977554	-12.5315	-4.45219	-42.5027	-17.6722	-24.8305	-2.87614
			Average	-22.0123	-18.5763	-3.43602	-2.75877	-31.5114	-15.8175	28.0754	-23.219	-16.3143	-6.90473	-3.28656	3.39883	-13.0277	-10.3036	14.908	-12.5495	-27.4575	-2.15402	-54.0759	-10.3955	26.6185	25.5547	-16.4413	-41.9959	-2.95323	-64.45	-13.488	22.4541	-15.2994	-18.6023	-3.30294	-2.68502	-33.48	-15.9173	30.1771	-12.6605	-17.0489	-4.38841	-3.01266	3.76912	-14.0362	-8.15753	-46.5116	-18.2907	-28.2209	-2.90414
2	2	2	1	-18.9025	-16.7281	-2.17436	-3.73787	-10.894	-12.9903	8.71965	-21.469	-15.2246	-6.24448	-2.76664	18.7635	-12.4579	-25.008	17.9904	-17.2226	-35.213	-3.75358	-114.561	-13.4691	79.3484	28.3118	-15.2726	-43.5844	-2.51637	-70.9192	-12.7562	27.3348	-17.0392	-16.4535	0.585724	-3.58062	0.291426	-12.8729	0.294298	-11.8984	-14.7478	-2.84948	-2.1757	35.1794	-12.5721	-38.0289	-52.4357	-17.2226	-35.213	-3.75358
2	2	2	2	-23.8392	-18.3012	-5.53796	-4.01314	-13.4495	-14.2881	7.91151	-24.8568	-16.9161	-7.94066	-2.84762	22.677	-14.0685	-30.6177	20.9298	-16.5691	-37.4989	-3.5906	-115.334	-12.9785	77.8348	33.9312	-17.1242	-51.0554	-2.68537	-78.3433	-14.4388	27.288	-14.6487	-16.3839	-1.73523	-3.51068	22.1865	-12.8732	-23.9217	-11.7956	-11.8731	-0.0774867	-1.57225	28.0793	-10.3008	-28.1568	-56.0578	-18.3742	-37.6836	-4.01358
2	2	2	3	-17.0169	-17.4024	0.385546	-4.30175	-6.62266	-13.1007	7.0082	-24.5549	-15.6254	-8.92957	-2.80733	19.3178	-12.818	-28.2474	24.7261	-15.6645	-40.3906	-3.58239	-101.654	-12.0821	61.2633	31.5663	-15.7439	-47.3102	-2.77425	-79.7557	-12.9696	32.4456	-18.4926	-17.4793	1.01332	-4.33462	-4.56883	-13.1447	5.58214	-10.651	-9.69804	0.952978	-1.05202	34.8467	-8.64602	-33.8938	-59.1964	-17.6403	-41.5561	-4.35188
2	2	2	4	-17.8449	-18.7866	0.94166	-4.04898	-5.03256	-14.7376	5.97422	-20.699	-16.2028	-4.4962	-2.78383	28.794	-13.419	-33.2902	21.7832	-17.7351	-39.5184	-3.99398	-111.865	-13.7412	72.3471	31.3144	-16.2349	-47.5492	-2.71023	-74.6713	-13.5246	27.122	-19.9319	-18.7581	1.17376	-4.05845	-2.02143	-14.6997	3.19519	-12.3357	-16.0562	-3.72052	-2.59945	30.9448	-13.4568	-34.6653	-59.12	-18.7581	-40.3619	-4.05845
2	2	2	5	-17.043	-15.1252	-1.91777	-3.63724	14.6756	-11.488	-16.5934	-21.237	-15.7547	-5.48235	-2.78837	28.9571	-12.9663	-34.4395	19.0849	-15.1252	-34.2101	-3.63724	-105.807	-11.488	71.5971	32.2573	-15.8409	-48.0982	-2.9132	-80.6828	-12.9277	32.5846	-13.6112	-14.5127	-0.901501	-3.6287	8.3266	-10.884	-9.2281	-11.5816	-14.5911	-3.00949	-2.23519	38.8208	-12.3559	-41.8303	-49.3353	-15.1252	-34.2101	-3.63724
			Average	-18.9293	-17.2687	-1.66058	-3.9478	-4.26462	-13.3209	2.60404	-22.5634	-15.9447	-6.61865	-2.79876	23.7019	-13.1459	-30.3205	20.9029	-16.4633	-37.3662	-3.71156	-109.844	-12.7518	72.4781	31.4762	-16.0433	-47.5195	-2.71988	-76.8745	-13.3234	29.355	-16.7447	-16.7175	0.0272148	-3.82261	4.84286	-12.8949	-4.81564	-11.6524	-13.3932	-1.7408	-1.92692	33.5742	-11.4663	-35.315	-55.229	-17.4241	-37.8049	-3.96295
2	3	1	1	-17.2517	-19.9052	2.65353	-2.49266	-18.358	-17.4125	21.0116	-10.3897	-9.04734	-1.34236	-2.38537	-8.79338	-6.66196	7.45102	7.21945	-6.43941	-13.6589	-1.53608	-35.6804	-4.90333	22.0216	11.4192	-9.215	-20.6343	-2.44774	-60.0904	-6.76726	39.4561	-26.1474	-20.3301	5.81726	-2.27195	-19.9547	-18.0582	25.772	-9.03047	-9.2143	-0.18383	-2.46781	-6.07851	-6.74649	5.89467	-41.7124	-19.9052	-21.8073	-2.49266
2	3	1	2	-18.7806	-21.7197	2.93912	-2.61799	-23.8936	-19.1017	26.8327	-14.2848	-10.3433	-3.94155	-2.27424	-3.16877	-8.06905	-0.772781	6.9617	-6.11355	-13.0753	-1.21261	-29.9799	-4.90094	16.9047	14.187	-9.50288	-23.6899	-1.95891	-37.5171	-7.54397	13.8273	-24.7729	-21.7148	3.05809	-2.55728	-24.5927	-19.1575	27.6508	-7.83195	-9.10345	-1.27151	-1.6832	1.3531	-7.42026	-2.62461	-47.467	-21.5631	-25.9038	-2.67333
2	3	1	3	-19.2447	-24.3165	5.07183	-2.74499	-23.834	-21.5716	28.9058	-17.2658	-11.034	-6.2318	-1.99592	-13.5834	-9.03806	7.35156	4.35936	-7.31405	-11.6734	-1.34132	-38.0564	-5.97272	26.383	15.1497	-10.9875	-26.1371	-2.35372	-54.0483	-8.63377	27.9112	-30.7763	-24.3879	6.38839	-2.48439	-26.792	-21.9035	33.1804	-7.66621	-6.83005	0.836158	-1.45216	6.21239	-5.37789	-5.37624	-45.4548	-24.3165	-21.1383	-2.74499
2	3	1	4	-16.9693	-21.8602	4.89087	-2.66528	-16.0014	-19.1949	20.8922	-16.0882	-10.8002	-5.28809	-2.23989	-3.72851	-8.56027	-1.55958	6.12564	-6.95139	-13.077	-1.48215	-39.3776	-5.46925	26.3006	15.4909	-10.6535	-26.1444	-2.33256	-50.6704	-8.32094	24.526	-27.9141	-22.1763	5.73773	-2.48761	-17.4775	-19.6887	23.2153	-8.20972	-9.15146	-0.941736	-1.69843	6.02797	-7.45303	-6.9697	-46.4437	-21.8602	-24.5836	-2.66528
2	3	1	5	-18.8033	-20.8358	2.03255	-2.44769	-20.6128	-18.3881	22.6454	-15.7149	-9.85051	-5.86443	-1.77905	-18.8605	-8.07146	12.9961	8.01566	-7.92159	-15.9373	-1.37763	-38.1924	-6.54396	22.2552	13.101	-8.43534	-21.5363	-2.49926	-53.8941	-5.93607	32.3577	-24.1707	-21.1872	2.98356	-2.32745	-22.8668	-18.8597	25.8504	-5.82756	-9.44851	-3.62095	-2.21035	-9.48655	-7.23816	5.8656	-45.7817	-20.1461	-25.6357	-2.57933
			Average	-18.2099	-21.7275	3.51758	-2.59372	-20.54	-19.1338	24.0575	-14.7487	-10.2151	-4.53365	-2.13489	-9.62691	-8.08016	5.09326	6.53636	-6.948	-13.4844	-1.38996	-36.2574	-5.55804	22.773	13.8695	-9.75884	-23.6284	-2.31844	-51.2441	-7.4404	27.6157	-26.7563	-21.9593	4.79701	-2.42574	-22.3367	-19.5335	27.1337	-7.71318	-8.74955	-1.03637	-1.90239	-0.39432	-6.84716	-0.642053	-45.3719	-21.5582	-23.8137	-2.63112
2	3	2	1	-10.8106	-10.4192	-0.391367	-0.942134	-3.92237	-9.47708	3.531	-13.8861	-12.6534	-1.23262	-2.17549	21.7908	-10.4779	-23.0234	17.0852	-6.86434	-23.9495	-1.8711	-43.2287	-4.99324	19.2792	18.4012	-12.4799	-30.8811	-2.11447	-48.3856	-10.3654	17.5046	-25.1426	-14.5218	10.6208	-2.59943	12.4628	-11.9223	-1.84198	-12.4746	-12.406	0.0685539	-2.26806	23.3838	-10.138	-23.3153	-39.7754	-14.4057	-25.3697	-2.58619
2	3	2	2	-11.2111	-12.0782	0.867136	-2.03613	8.31776	-10.0421	-7.45062	-8.68779	-7.63964	-1.04815	-1.35573	18.174	-6.28391	-19.2222	25.7598	-6.53733	-32.2972	-2.0836	-48.2823	-4.45373	15.9852	18.6701	-7.31535	-25.9854	-2.11145	-46.4712	-5.20391	20.4858	-26.8516	-17.9553	8.89622	-2.6829	5.70973	-15.2724	3.18648	-11.3706	-7.31535	4.05525	-2.11145	12.0943	-5.20391	-8.03903	-52.7889	-18.278	-34.511	-2.55758
2	3	2	3	-8.93122	-13.8618	4.93055	-1.53169	31.5521	-12.3301	-26.6215	-7.03853	-8.25005	1.21152	-1.38544	12.1231	-6.86461	-10.9116	18.8411	-15.9665	-34.8077	-3.04125	-67.4507	-12.9253	32.6431	3.91636	-11.8439	-15.7603	-1.88296	-31.4581	-9.96094	15.6979	-38.1669	-18.2813	19.8855	-3.06101	28.7915	-15.2203	-8.906	-22.8085	-12.1168	10.6917	-1.87033	33.3347	-10.2465	-22.643	-50.7742	-15.9665	-34.8077	-3.04125
2	3	2	4	-8.17919	-9.6852	1.50601	-1.12568	-0.946695	-8.55952	2.4527	-11.3848	-16.3286	4.94381	-2.2042	28.8384	-14.1244	-23.8946	22.8385	-8.05116	-30.8897	-2.48704	-49.0782	-5.56412	18.1886	9.92585	-15.7381	-25.6639	-2.12355	-53.0158	-13.6145	27.3519	-28.0946	-16.3674	11.7272	-2.96131	9.69628	-13.4061	2.03092	-21.8318	-16.4689	5.36286	-2.24037	28.6331	-14.2286	-23.2702	-40.1282	-16.3674	-23.7607	-2.96131
2	3	2	5	-7.50692	-12.5482	5.04132	-2.34259	20.8481	-10.2056	-15.8068	-9.92596	-13.6465	3.72051	-2.00841	23.7437	-11.6381	-20.0232	18.3251	-9.2681	-27.5932	-2.26952	-53.7396	-6.99858	26.1464	6.96091	-13.511	-20.4719	-1.89394	-46.7922	-11.617	26.3203	-32.7746	-17.0974	15.6772	-3.05747	26.4259	-14.04	-10.7487	-18.7453	-13.8498	4.89544	-1.95212	26.5101	-11.8977	-21.6147	-43.1442	-16.817	-26.3273	-3.06153
			Average	-9.3278	-11.7185	2.39073	-1.59564	11.1698	-10.1229	-8.77905	-10.1846	-11.7036	1.51901	-1.82585	20.934	-9.87778	-19.415	20.5699	-9.3375	-29.9074	-2.3505	-52.3559	-6.98699	22.4485	11.5749	-12.1776	-23.7525	-2.02527	-45.2246	-10.1524	21.4721	-30.206	-16.8447	13.3614	-2.87242	16.6173	-13.9722	-3.25586	-17.4461	-12.4314	5.01476	-2.08847	24.7912	-10.3429	-19.7764	-45.3222	-16.3669	-28.9553	-2.84157
2	4	1	1	-13.5458	-19.6811	6.13531	-2.50373	-19.1587	-17.1773	25.294	-23.5808	-21.0263	-2.55453	-2.91402	-2.35962	-18.1122	-0.194913	9.84256	-6.90533	-16.7479	-1.43255	-39.3256	-5.47278	22.5777	31.7278	-21.2131	-52.9409	-2.87487	-66.1899	-18.3383	13.249	-32.6049	-21.2803	11.3246	-3.00588	-10.9231	-18.2745	22.2477	-19.6816	-21.2131	-1.53153	-2.87487	0.0382919	-18.3383	-1.56982	-51.1323	-21.2803	-29.852	-3.00588
2	4	1	2	-14.7291	-19.3564	4.62725	-2.66473	-19.6247	-16.6916	24.2519	-47.4608	-10.8506	-36.6102	-1.46054	-44.3735	-9.39009	7.76333	9.97638	-17.3462	-27.3226	-2.9517	-90.0816	-14.3945	62.759	54.3302	-10.8506	-65.1808	-1.46054	-59.4165	-9.39009	-5.76431	-27.4129	-20.2193	7.19366	-3.01982	-9.72583	-17.1994	16.9195	-6.84895	-10.8093	-3.96039	-3.15686	9.05141	-7.65249	-13.0118	-49.3807	-20.3945	-28.9862	-3.00087
2	4	1	3	-16.6571	-21.1922	4.53501	-2.72333	-18.5712	-18.4688	23.1062	-37.8056	-15.0212	-22.7844	-1.32633	-49.7441	-13.6949	26.9597	10.5855	-15.3313	-25.9169	-2.80626	-84.6308	-12.5251	58.7139	55.7719	-15.0212	-70.7932	-1.32633	-58.9599	-13.6949	-11.8333	-27.4495	-21.2458	6.20363	-3.03155	-12.2391	-18.2143	18.4428	-12.089	-14.6716	-2.58258	-2.37952	4.31254	-12.2921	-6.89513	-48.7042	-21.2458	-27.4584	-3.03155
2	4	1	4	-12.4329	-17.6474	5.21458	-2.07255	-28.8488	-15.5749	34.0634	-8.33118	-8.30714	-0.0240434	-2.83775	-2.1514	-5.46939	2.12736	11.2784	-19.8648	-31.1432	-3.02058	-90.1988	-16.8442	59.0557	13.9557	-8.30714	-22.2628	-2.83775	-58.6841	-5.46939	36.4213	-31.413	-20.8268	10.5862	-2.92577	-17.3569	-17.901	27.943	-9.06841	-7.43866	1.62975	-2.58224	5.07746	-4.85642	-3.44771	-52.454	-20.7266	-31.7273	-2.96883
2	4	1	5	-11.9437	-20.2427	8.29898	-2.5863	-20.4612	-17.6564	28.7602	-12.0459	-10.249	-1.79695	-2.92731	4.41549	-7.32169	-6.21244	9.88211	-14.9297	-24.8119	-2.64592	-80.4706	-12.2838	55.6588	15.1507	-9.99734	-25.148	-2.94105	-67.9446	-7.0563	42.7965	-31.4113	-21.3128	10.0984	-2.93372	-16.779	-18.3791	26.8775	-8.45205	-10.249	-1.79695	-2.92731	4.41549	-7.32169	-6.21244	-51.5612	-21.4781	-30.0831	-2.89734
			Average	-13.8617	-19.6239	5.76223	-2.51013	-21.3329	-17.1138	27.0951	-25.8449	-13.0909	-12.754	-2.29319	-18.8426	-10.7977	6.08861	10.313	-14.8755	-25.1885	-2.5714	-76.9415	-12.3041	51.753	34.1873	-13.0779	-47.2652	-2.28811	-62.239	-10.7898	14.9738	-30.0583	-20.977	9.0813	-2.98335	-13.4048	-17.9937	22.4861	-11.228	-12.8763	-1.64834	-2.78416	4.57904	-10.0922	-6.22738	-50.6465	-21.0251	-29.6214	-2.9809
2	4	2	1	-6.0778	-6.33023	0.252424	-0.302821	4.38637	-6.02741	-4.13394	-6.80634	-7.50249	0.696147	-1.56114	23.521	-5.94135	-22.8248	12.9833	-10.978	-23.9613	-2.80958	-68.1148	-8.16845	44.1535	11.0467	-10.4719	-21.5186	-1.94939	-42.1236	-8.52255	20.6049	-20.8963	-11.7874	9.10887	-2.83923	21.4216	-8.94818	-12.3128	-15.2951	-10.5213	4.77374	-1.98546	36.2222	-8.53588	-31.4485	-35.4954	-11.3743	-24.1211	-2.82667
2	4	2	2	-7.29146	-6.93512	-0.356341	-0.754723	4.76536	-6.1804	-5.1217	-7.31424	-8.80788	1.49364	-1.58441	26.3872	-7.22347	-24.8935	14.9127	-9.17063	-24.0833	-2.5263	-57.1131	-6.64433	33.0298	10.3173	-10.5224	-20.8398	-1.77988	-33.551	-8.74253	12.7112	-19.3928	-10.959	8.43379	-2.96663	24.1279	-7.99239	-15.6941	-15.5261	-10.5801	4.94603	-1.83194	34.5512	-8.74816	-29.6052	-34.1382	-10.7668	-23.3714	-2.96457
2	4	2	3	-9.52601	-11.1875	1.66154	-2.12481	3.02022	-9.06273	-1.35868	-8.21075	-11.4514	3.24064	-1.98298	37.4776	-9.46842	-34.2369	14.4298	-11.5119	-25.9417	-2.30393	-54.1258	-9.208	28.1841	14.826	-11.4514	-26.2774	-1.98298	-40.9302	-9.46842	14.6528	-24.4425	-14.7722	9.6703	-3.14808	23.9836	-11.6242	-14.3133	-15.6039	-11.5152	4.08875	-2.12262	38.0982	-9.39255	-34.0094	-43.0388	-14.7722	-28.2665	-3.14808
2	4	2	4	-6.93041	-9.84124	2.91083	-2.60147	4.76419	-7.23977	-1.85336	-12.3229	-12.3972	0.0743685	-1.84332	35.499	-10.5539	-35.4246	17.5115	-10.4835	-27.9951	-2.79295	-46.5412	-7.69059	18.5461	18.8131	-12.5082	-31.3213	-1.91524	-39.0768	-10.5929	7.75547	-18.6929	-10.5968	8.0961	-3.23892	19.5688	-7.35787	-11.4727	-13.8307	-10.8255	3.00521	-2.09084	33.315	-8.73464	-30.3098	-39.5676	-11.0664	-28.5011	-2.94341
2	4	2	5	-6.36199	-6.88422	0.522231	-1.1491	1.90587	-5.73511	-1.38364	-7.78391	-11.1573	3.37342	-1.56499	38.5931	-9.59235	-35.2197	14.4369	-9.30347	-23.7403	-2.74027	-59.1647	-6.5632	35.4244	10.5764	-11.4133	-21.9897	-1.64322	-30.0655	-9.7701	8.07584	-18.6115	-11.0018	7.60973	-2.79303	20.7699	-8.20875	-13.1601	-16.6723	-11.5455	5.12681	-1.81007	36.9341	-9.73543	-31.8073	-33.4792	-10.5459	-22.9333	-3.0096
			Average	-7.23753	-8.23567	0.998137	-1.38659	3.7684	-6.84909	-2.77027	-8.48763	-10.2633	1.77564	-1.70737	32.2956	-8.5559	-30.5199	14.8548	-10.2895	-25.1443	-2.63461	-57.0119	-7.65491	31.8676	13.1159	-11.2734	-24.3894	-1.85414	-37.1494	-9.41931	12.76	-20.4072	-11.8234	8.58376	-2.99718	21.9744	-8.82627	-13.3906	-15.3856	-10.9975	4.38811	-1.96819	35.8241	-9.02933	-31.436	-37.1438	-11.7051	-25.4387	-2.97847
2	5	1	1	-11.7903	-21.7636	9.9733	-3.60684	-8.34896	-18.1567	18.3223	-7.62425	-7.78032	0.156068	-1.69439	-7.61648	-6.08593	7.77255	13.7465	-22.9043	-36.6508	-3.6688	-98.5695	-19.2355	61.9187	29.9832	-16.6999	-46.6831	-4.48151	-88.0641	-12.2184	41.3809	-42.7661	-25.6544	17.1117	-3.67005	-22.947	-21.9843	40.0587	-30.9942	-16.7661	14.2281	-4.60186	31.1975	-12.1642	-16.9694	-63.0622	-25.6367	-37.4254	-3.73087
2	5	1	2	-10.3407	-20.6969	10.3563	-3.39118	-12.7303	-17.3057	23.0866	-12.344	-13.1292	0.785182	-3.66531	32.4814	-9.4639	-31.6963	16.2229	-23.0841	-39.307	-3.49317	-96.2123	-19.5909	56.9054	29.784	-16.127	-45.911	-4.3805	-93.3227	-11.7465	47.4118	-41.2794	-24.2444	17.0349	-3.21063	-28.0901	-21.0338	45.125	-27.0108	-15.9797	11.031	-4.23194	20.9842	-11.7478	-9.95316	-63.0542	-24.3737	-38.6804	-3.28069
2	5	1	3	-10.552	-19.9883	9.43629	-3.38462	-4.5813	-16.6037	14.0176	-18.6141	-15.2009	-3.41322	-4.10073	35.8123	-11.1001	-39.2255	19.1425	-22.6007	-41.7432	-3.14181	-90.5608	-19.4589	48.8177	28.6397	-15.2009	-43.8406	-4.10073	-75.5205	-11.1001	31.6799	-40.32	-23.9897	16.3303	-3.57311	-13.0065	-20.4166	29.3368	-22.5342	-14.5788	7.95539	-3.89499	16.0959	-10.6839	-8.14056	-65.9326	-23.9576	-41.975	-3.52399
2	5	1	4	-10.1182	-19.1636	9.0454	-3.32318	-9.99447	-15.8405	19.0399	-11.4362	-12.5526	1.11641	-4.13465	24.0699	-8.41791	-22.9535	12.81	-20.0717	-32.8817	-3.41141	-101.859	-16.6603	68.9769	23.5954	-13.1046	-36.7	-4.18049	-83.3414	-8.92413	46.6414	-48.4333	-27.6075	20.8258	-3.71996	-19.146	-23.8876	39.9718	-16.8374	-12.6413	4.19618	-3.9545	15.4348	-8.68676	-11.2387	-68.0924	-27.7223	-40.3701	-3.80675
2	5	1	5	-10.192	-25.4492	15.2571	-3.74763	-16.4032	-21.7015	31.6603	-48.8863	-15.6704	-33.216	-1.51794	-58.2817	-14.1524	25.0657	13.156	-24.2114	-37.3675	-3.09723	-95.0585	-21.1142	57.6911	81.9663	-19.0213	-100.988	-2.50284	-102.711	-16.5185	1.7234	-44.3351	-26.8324	17.5027	-3.66912	-33.3369	-23.1633	50.8397	-30.9764	-16.2559	14.7205	-4.51716	29.3115	-11.7387	-14.591	-65.459	-26.6109	-38.8481	-3.57963
			Average	-10.5986	-21.4123	10.8137	-3.49069	-10.4116	-17.9216	21.2253	-19.781	-12.8667	-6.91431	-3.02261	5.29309	-9.84406	-12.2074	15.0156	-22.5744	-37.59	-3.36248	-96.452	-19.2119	58.862	38.7937	-16.0307	-54.8245	-3.92921	-88.592	-12.1015	33.7675	-43.4268	-25.6657	17.7611	-3.56857	-23.3053	-22.0971	41.0664	-25.6706	-15.2444	10.4262	-4.24009	22.6048	-11.0043	-12.1785	-65.1201	-25.6603	-39.4598	-3.58439
2	5	2	1	-9.52463	-10.2857	0.7611	-2.07417	24.7599	-8.21156	-23.9988	-17.9671	-15.4935	-2.47362	-2.60979	43.5254	-12.8837	-45.9991	23.3608	-15.9241	-39.2849	-4.23296	-102.366	-11.6911	63.0814	21.4084	-16.862	-38.2704	-2.7229	-70.341	-14.1391	32.0706	-35.2311	-18.7608	16.4702	-4.39358	31.2473	-14.3673	-14.7771	-19.8553	-14.4883	5.36705	-1.72586	70.1519	-12.7624	-64.7848	-58.4569	-18.7608	-39.6961	-4.39358
2	5	2	2	-7.95583	-11.7195	3.76367	-2.59401	39.9955	-9.12548	-36.2318	-11.9508	-13.4159	1.46506	-2.51121	44.9029	-10.9047	-43.4378	27.896	-19.5862	-47.4821	-4.64765	-115.312	-14.9385	67.8301	16.2189	-10.6604	-26.8793	-2.10106	-49.2174	-8.5593	22.3381	-36.4461	-19.3783	17.0678	-4.57328	34.7639	-14.805	-17.6961	-18.3076	-12.6302	5.67743	-1.7636	62.2424	-10.8666	-56.5649	-67.0825	-19.6542	-47.4283	-4.65582
2	5	2	3	-10.9142	-8.74108	-2.17309	-1.85319	24.3997	-6.88789	-26.5728	-14.5908	-15.6002	1.00935	-2.90001	48.3241	-12.7002	-47.3148	25.9344	-18.4352	-44.3696	-4.49765	-105.871	-13.9375	61.5017	16.2823	-15.6992	-31.9815	-2.89215	-68.0634	-12.8071	36.0819	-33.6804	-18.4352	15.2453	-4.49765	27.7478	-13.9375	-12.5026	-21.6137	-15.6868	5.92683	-1.96577	71.8597	-13.7211	-65.9328	-62.8047	-18.4352	-44.3696	-4.49765
2	5	2	4	-10.068	-13.8215	3.75348	-3.85289	24.0151	-9.96864	-20.2617	-14.2657	-11.6258	-2.63995	-2.30089	34.1411	-9.3249	-36.7811	23.7408	-17.2242	-40.965	-4.45169	-97.5911	-12.7725	56.6261	18.441	-10.9707	-29.4117	-2.13369	-52.972	-8.83704	23.5603	-28.6399	-17.2777	11.3623	-4.46108	34.9562	-12.8166	-23.5939	-18.9115	-12.7987	6.11282	-1.60775	64.4689	-11.1909	-58.3561	-58.26	-17.3277	-40.9322	-4.46619
2	5	2	5	-13.367	-14.2997	0.93269	-3.0998	37.9805	-11.1999	-37.0478	-17.2917	-13.4755	-3.81616	-2.47396	36.7131	-11.0016	-40.5292	23.1933	-19.9725	-43.1658	-4.86256	-112.521	-15.11	69.3547	18.361	-14.1595	-32.5204	-2.57908	-64.092	-11.5804	31.5716	-33.2719	-20.7138	12.5581	-4.99147	48.632	-15.7223	-36.0739	-19.7897	-13.8372	5.95255	-1.80274	68.8545	-12.0345	-62.902	-63.7959	-20.5668	-43.2291	-4.95879
			Average	-10.3659	-11.7735	1.40757	-2.69481	30.2301	-9.07869	-28.8226	-15.2132	-13.9222	-1.29106	-2.55917	41.5213	-11.363	-42.8124	24.8251	-18.2284	-43.0535	-4.5385	-106.732	-13.6899	63.6788	18.1423	-13.6704	-31.8127	-2.48578	-60.9372	-11.1846	29.1245	-33.4539	-18.9132	14.5407	-4.58341	35.4695	-14.3297	-20.9287	-19.6956	-13.8882	5.80733	-1.77315	67.5155	-12.1151	-61.7081	-62.08	-18.9489	-43.1311	-4.59441
2	6	1	1	-24.9268	-11.2195	-13.7073	-2.02962	-20.3645	-9.18988	6.65714	-24.3819	-11.2688	-13.113	-2.06231	-23.2591	-9.20652	10.146	3.83213	-11.1575	-14.9896	-2.00452	-66.4226	-9.15295	51.433	22.474	-7.83621	-30.3103	-2.66329	-51.7822	-5.17292	21.4719	-16.2947	-17.2073	-0.912565	-1.89801	-33.0695	-15.3092	32.1569	-2.86584	-4.10366	-1.23783	-0.738986	5.322	-3.36468	-6.55982	-33.6833	-17.2735	-16.4098	-1.95503
2	6	1	2	-25.0281	-17.825	-7.20312	-2.44354	-34.7371	-15.3815	27.534	-19.7779	-8.23695	-11.5409	-2.82385	-5.83169	-5.4131	-5.70923	5.40864	-8.7032	-14.1118	-1.63534	-51.3262	-7.06786	37.2143	22.4554	-7.81531	-30.2707	-2.44181	-44.4277	-5.3735	14.157	-19.9625	-20.6139	-0.651433	-2.17105	-38.061	-18.4429	37.4096	-7.25477	-9.12204	-1.86728	-1.92281	-16.4597	-7.19923	14.5924	-36.3476	-20.5947	-15.753	-2.30324
2	6	1	3	-25.6882	-18.7222	-6.966	-2.601	-28.2618	-16.1212	21.2958	-24.0315	-9.42678	-14.6047	-3.01598	-6.54438	-6.4108	-8.06037	4.17276	-9.19651	-13.3693	-1.71791	-53.4598	-7.4786	40.0905	24.716	-9.11113	-33.8271	-3.0522	-61.8628	-6.05893	28.0357	-20.8752	-20.4071	0.468052	-2.09471	-33.1266	-18.3124	33.5947	-3.66506	-3.63155	0.033514	-0.156579	11.0738	-3.47497	-11.0402	-38.7467	-20.8192	-17.9274	-2.46061
2	6	1	4	-27.0448	-17.7199	-9.32483	-2.63458	-28.5649	-15.0854	19.2401	-27.8478	-9.96868	-17.8791	-3.1411	-9.04358	-6.82758	-8.83553	3.50146	-8.95254	-12.454	-1.67904	-53.4605	-7.2735	41.0065	26.1061	-9.84542	-35.9515	-3.16982	-67.8421	-6.6756	31.8906	-15.5957	-19.4406	-3.84492	-2.27056	-31.8891	-17.17	28.0442	-2.11954	-2.73858	-0.619038	0.0548731	2.29227	-2.79345	-2.9113	-37.7622	-19.9076	-17.8546	-2.42266
2	6	1	5	-22.4914	-19.0836	-3.40774	-2.53947	-31.1576	-16.5442	27.7499	-28.3618	-10.5031	-17.8587	-3.36002	-11.9593	-7.14311	-5.89937	5.04504	-8.2233	-13.2683	-1.59733	-47.6398	-6.62597	34.3715	24.2065	-9.5704	-33.7769	-3.15816	-67.6398	-6.41223	33.8629	-22.1916	-20.6253	1.56631	-2.07249	-34.4192	-18.5528	35.9855	-4.98353	-8.27338	-3.28986	-1.63029	-16.985	-6.64309	13.6952	-38.8643	-20.5558	-18.3085	-2.30532
			Average	-25.0359	-16.9141	-8.1218	-2.44964	-28.6172	-14.4644	20.4954	-24.8802	-9.88087	-14.9993	-2.88065	-11.3276	-7.00022	-3.67169	4.39201	-9.2466	-13.6386	-1.72683	-54.4618	-7.51978	40.8232	23.9916	-8.83569	-32.8273	-2.89706	-58.7109	-5.93864	25.8836	-18.9839	-19.6588	-0.674912	-2.10136	-34.1131	-17.5575	33.4382	-4.17775	-5.57384	-1.3961	-0.878759	-2.95133	-4.69509	1.55524	-37.0808	-19.8302	-17.2507	-2.28937
2	6	2	1	-34.357	-14.475	-19.882	-2.94315	-9.05355	-11.5318	-10.8284	-28.7501	-18.5171	-10.233	-2.49572	15.2786	-16.0214	-25.5116	24.0232	-14.1383	-38.1615	-2.59401	-76.8799	-11.5443	38.7184	39.6303	-19.0856	-58.7159	-2.59845	-74.3896	-16.4871	15.6737	-3.82895	-5.53946	-1.71051	-0.210585	5.95153	-5.32888	-7.66204	-16.661	-18.4709	-1.80986	-2.56878	19.8467	-15.9021	-21.6566	-52.2999	-14.1383	-38.1615	-2.59401
2	6	2	2	-27.4347	-11.2363	-16.1984	-2.74092	-2.68005	-8.49538	-13.5184	-30.7965	-17.2337	-13.5628	-2.65434	20.1751	-14.5794	-33.7378	18.8799	-11.3917	-30.2716	-2.80395	-77.4423	-8.58779	47.1707	30.6118	-16.3932	-47.005	-2.62863	-69.7092	-13.7646	22.7042	-3.30128	-6.51831	-3.21702	-0.63686	-3.50908	-5.88145	0.292061	-8.2503	-13.0497	-4.7994	-1.67941	22.8877	-11.3703	-27.6871	-42.7577	-14.3228	-28.4349	-3.31936
2	6	2	3	-26.0473	-14.9795	-11.0678	-2.96801	13.0525	-12.0115	-24.1203	-34.9669	-18.5273	-16.4395	-2.6804	13.9139	-15.8469	-30.3534	28.83	-12.6773	-41.5073	-3.10098	-78.9167	-9.57629	37.4094	31.3558	-18.7593	-50.115	-2.50719	-64.0617	-16.2521	13.9467	-7.39213	-15.2329	-7.84075	-3.18943	-13.9135	-12.0435	6.07278	-9.3913	-13.158	-3.76674	-1.64391	32.2435	-11.5141	-36.0102	-57.4912	-14.8307	-42.6606	-3.01174
2	6	2	4	-23.2454	-13.2818	-9.96361	-3.12834	10.4041	-10.1535	-20.3677	-27.3633	-18.1485	-9.21485	-2.47604	22.7683	-15.6724	-31.9832	34.762	-7.59055	-42.3525	-2.9225	-63.5363	-4.66804	21.1837	31.091	-17.8498	-48.9407	-2.37619	-60.6467	-15.4736	11.706	-7.11353	-14.2609	-7.14738	-3.29287	-11.6649	-10.968	4.51753	-9.90264	-14.2507	-4.34803	-1.84523	30.1934	-12.4054	-34.5414	-51.5718	-8.85292	-42.7189	-3.05431
2	6	2	5	-24.4536	-12.5819	-11.8717	-2.7518	7.32476	-9.83006	-19.1965	-29.0153	-21.111	-7.90433	-2.77683	23.1749	-18.3342	-31.0793	27.0174	-11.4208	-38.4382	-3.28888	-77.9959	-8.1319	39.5577	39.4184	-21.8967	-61.315	-2.75592	-71.5768	-19.1408	10.2617	-8.47525	-15.9743	-7.49902	-3.55082	-14.2326	-12.4235	6.73356	-17.9107	-20.2723	-2.36153	-2.53665	28.5444	-17.7356	-30.9059	-55.0089	-15.9743	-39.0346	-3.55082
			Average	-27.1076	-13.3109	-13.7967	-2.90645	3.80954	-10.4044	-17.6063	-30.1784	-18.7075	-11.4709	-2.61667	19.0622	-16.0909	-30.5331	26.7025	-11.4437	-38.1462	-2.94206	-74.9542	-8.50167	36.808	34.4214	-18.7969	-53.2183	-2.57328	-68.0768	-16.2236	14.8585	-6.02223	-11.5052	-5.48294	-2.17611	-7.47372	-9.32906	1.99078	-12.4232	-15.8403	-3.41711	-2.05479	26.7431	-13.7855	-30.1602	-51.8259	-13.6238	-38.2021	-3.10605
2	7	1	1	-16.1045	-8.55648	-7.54806	-1.71244	-16.3685	-6.84404	8.8204	-30.6676	-18.2535	-12.4142	-2.10059	-13.611	-16.1529	1.19686	8.38623	-20.3563	-28.7425	-2.82475	-78.2147	-17.5315	49.4722	21.8407	-17.436	-39.2768	-2.29418	-63.1468	-15.1419	23.87	-26.7324	-19.7375	6.99493	-2.62771	-0.79858	-17.1098	7.79351	-6.36265	-18.248	-11.8853	-2.15397	-14.2596	-16.094	2.37434	-49.0988	-20.3563	-28.7425	-2.82475
2	7	1	2	-13.8953	-22.1022	8.20684	-2.88166	3.37174	-19.2205	4.8351	-23.4174	-12.5459	-10.8715	-2.41475	-12.5823	-10.1312	1.7108	12.0353	-22.2833	-34.3186	-3.01059	-84.9609	-19.2728	50.6423	17.0804	-13.6941	-30.7744	-2.13663	-52.5186	-11.5575	21.7441	-31.1833	-22.2833	8.89996	-3.01059	5.5706	-19.2728	3.32937	-5.3964	-13.5925	-8.19607	-2.07476	-7.01483	-11.5177	-1.18124	-56.6158	-22.3167	-34.2992	-2.9633
2	7	1	3	-13.7695	-23.2601	9.4906	-3.0737	1.45959	-20.1864	8.03101	-21.5181	-12.8391	-8.67893	-2.07432	-11.0567	-10.7648	2.37776	12.331	-22.0012	-34.3322	-2.78554	-73.2983	-19.2156	38.9661	15.9001	-12.8126	-28.7127	-2.20697	-53.3719	-10.6056	24.6592	-32.9192	-23.3336	9.58556	-3.12455	1.95975	-20.2091	7.62581	-5.00814	-13.0157	-8.0076	-2.03065	-8.8719	-10.9851	0.8643	-58.8325	-23.3336	-35.4989	-3.12455
2	7	1	4	-14.6978	-7.47256	-7.22523	-1.62548	-11.5122	-5.84708	4.28699	-24.564	-11.8678	-12.6963	-2.56968	-0.505716	-9.29807	-12.1905	12.1586	-21.0481	-33.2067	-2.81042	-73.9825	-18.2377	40.7757	17.5285	-11.892	-29.4205	-2.84616	-71.8194	-9.04584	42.3989	-29.6372	-21.199	8.43826	-2.91253	5.28069	-18.2865	3.15756	-3.30334	-11.5079	-8.20457	-2.81701	5.74034	-8.6909	-13.9449	-54.3002	-21.2104	-33.0898	-2.87517
2	7	1	5	-16.6872	-21.7529	5.06571	-2.99754	-0.498772	-18.7554	5.56448	-25.6475	-12.127	-13.5206	-2.75704	-7.35754	-9.36992	-6.16303	12.1853	-21.4628	-33.648	-2.88448	-78.1797	-18.5783	44.5317	16.7301	-10.5996	-27.3297	-2.80595	-67.5661	-7.79365	40.2364	-26.8186	-21.7529	5.06571	-2.99754	-0.498772	-18.7554	5.56448	-2.20669	-7.9002	-5.69351	-1.56161	-13.3388	-6.33859	7.64531	-55.3683	-21.6917	-33.6766	-2.952
			Average	-15.0309	-16.6289	1.59797	-2.45817	-4.70963	-14.1707	6.3076	-25.1629	-13.5266	-11.6363	-2.38328	-9.02266	-11.1434	-2.61363	11.4193	-21.4303	-32.8496	-2.86315	-77.7272	-18.5672	44.8776	17.816	-13.2869	-31.1028	-2.45798	-61.6846	-10.8289	30.5817	-29.4582	-21.6613	7.79688	-2.93458	2.30274	-18.7267	5.49415	-4.45544	-12.8529	-8.39741	-2.1276	-7.54897	-10.7253	-0.84844	-54.8431	-21.7817	-33.0614	-2.94795
2	7	2	1	-22.5925	-14.4264	-8.16618	-3.25265	23.5667	-11.1737	-31.7329	-15.6345	-8.03234	-7.60215	-1.7322	10.4377	-6.30015	-18.0398	25.9638	-15.3192	-41.283	-3.30351	-81.0019	-12.0157	39.7189	22.3778	-14.1217	-36.4995	-2.63764	-65.5697	-11.4841	29.0702	-9.92322	-14.9868	-5.06354	-3.17354	33.0344	-11.8132	-38.0979	-18.5314	-14.1217	4.40966	-2.63764	49.623	-11.4841	-45.2134	-56.6022	-15.3192	-41.283	-3.30351
2	7	2	2	-18.5754	-12.539	-6.0364	-3.09912	18.4716	-9.43987	-24.508	-15.164	-10.0506	-5.11332	-1.87826	26.9597	-8.17237	-32.0731	20.5389	-12.6474	-33.1863	-3.00501	-74.209	-9.64237	41.0226	25.9575	-13.2372	-39.1947	-2.42508	-56.2355	-10.8121	17.0407	-9.00557	-12.2773	-3.27177	-3.09192	18.9677	-9.18542	-22.2395	-13.5062	-13.4851	0.0211242	-2.49894	36.4101	-10.9862	-36.3889	-45.8337	-12.6474	-33.1863	-3.00501
2	7	2	3	-27.8935	-13.3587	-14.5348	-3.27083	5.40015	-10.0879	-19.9349	-18.7389	-9.48176	-9.25714	-1.99187	15.6833	-7.48989	-24.9404	23.5125	-13.601	-37.1135	-3.10022	-81.1113	-10.5008	43.9978	28.5286	-11.9496	-40.4783	-2.4001	-52.1856	-9.54954	11.7074	-6.79704	-8.52314	-1.7261	-0.400519	7.35099	-8.12262	-9.07709	-7.88796	-11.9993	-4.11132	-2.46158	42.9343	-9.53769	-47.0456	-50.7145	-13.601	-37.1135	-3.10022
2	7	2	4	-25.8315	-12.3211	-13.5103	-3.17457	4.29622	-9.14657	-17.8066	-19.0152	-8.1734	-10.8418	-1.87293	1.88299	-6.30047	-12.7247	22.1873	-11.657	-33.8443	-2.93951	-69.008	-8.71747	35.1638	29.0314	-14.7099	-43.7413	-2.6081	-61.3075	-12.1018	17.5663	-5.87043	-10.9226	-5.05222	-1.59851	-1.42004	-9.32414	-3.63217	-14.8341	-14.7099	0.124157	-2.6081	53.5161	-12.1018	-53.392	-46.3997	-12.3211	-34.0786	-3.17457
2	7	2	5	-20.5421	-11.7283	-8.81374	-2.81524	11.7581	-8.91309	-20.5718	-14.7269	-13.5614	-1.16558	-2.47046	42.2569	-11.0909	-43.4225	19.4647	-11.7283	-31.193	-2.81524	-72.1994	-8.91309	41.0064	27.5874	-13.9406	-41.528	-2.55773	-57.0704	-11.3829	15.5425	-5.89601	-11.549	-5.65303	-2.98145	11.3295	-8.56759	-16.9825	-15.1166	-14.0788	1.03775	-2.59131	40.0098	-11.4875	-38.972	-43.2435	-12.1166	-31.1269	-3.17814
			Average	-23.087	-12.8747	-10.2123	-3.12248	12.6985	-9.75222	-22.9108	-16.6559	-9.8599	-6.79599	-1.98914	19.4441	-7.87076	-26.2401	22.3334	-12.9906	-35.324	-3.0327	-75.5059	-9.95789	40.1819	26.6965	-13.5918	-40.2883	-2.52573	-58.4738	-11.0661	18.1854	-7.49845	-11.6518	-4.15333	-2.24919	13.8525	-9.4026	-18.0058	-13.9752	-13.679	0.296274	-2.55951	44.4987	-11.1195	-44.2024	-48.5587	-13.2011	-35.3577	-3.15229
2	8	1	1	-19.4415	-26.2626	6.82104	-3.53181	-30.4383	-22.7307	37.2593	-16.534	-10.6034	-5.93063	-2.08185	-33.974	-8.52154	28.0434	19.9962	-25.6517	-45.648	-3.56821	-110.169	-22.0835	64.5207	21.0402	-13.6602	-34.7004	-3.69404	-101.423	-9.96618	66.7221	-33.8683	-26.3012	7.56708	-3.53567	-28.8137	-22.7655	36.3808	-12.7078	-13.845	-1.13717	-3.64349	-14.2577	-10.2015	13.1205	-71.8316	-26.2626	-45.5691	-3.53181
2	8	1	2	-19.7106	-26.7351	7.02456	-3.63959	-25.5942	-23.0955	32.6187	-19.1339	-12.9728	-6.16114	-3.75997	-10.2794	-9.2128	4.11831	26.2382	-17.7729	-44.0111	-2.7571	-88.86	-15.0158	44.849	20.6052	-12.5313	-33.1365	-3.8243	-93.6478	-8.70704	60.5113	-35.7695	-27.3194	8.45018	-3.55765	-24.3636	-23.7617	32.8137	-7.56914	-11.792	-4.22283	-3.15233	-16.1522	-8.63964	11.9294	-74.4926	-27.0657	-47.4268	-3.62377
2	8	1	3	-19.6052	-13.7676	-5.83759	-2.28552	-39.6358	-11.4821	33.7983	-23.8622	-15.3171	-8.54513	-4.06899	-12.2689	-11.2481	3.72378	22.238	-27.4946	-49.7326	-3.75121	-116.333	-23.7434	66.6006	22.4438	-15.3171	-37.7609	-4.06899	-108.742	-11.2481	70.9812	-37.5821	-27.9467	9.63545	-3.70485	-26.538	-24.2418	36.1735	-8.34733	-14.8816	-6.53428	-3.78906	-15.047	-11.0925	8.51271	-77.6946	-27.8243	-49.8703	-3.74334
2	8	1	4	-19.8213	-26.2399	6.41864	-3.64174	-29.2723	-22.5982	35.6909	-60.9622	-8.04973	-52.9125	-2.30134	-78.0692	-5.74838	25.1568	19.1485	-26.5519	-45.7004	-3.63428	-111.017	-22.9176	65.3162	59.1555	-8.04973	-67.2053	-2.30134	-56.6874	-5.74838	-10.5179	-33.7846	-26.6221	7.16244	-3.5772	-29.2741	-23.0449	36.4365	-14.1492	-16.6722	-2.52307	-4.24561	-26.7762	-12.4266	24.2531	-72.3988	-26.6714	-45.7274	-3.61275
2	8	1	5	-17.9155	-22.3891	4.47367	-3.47059	-24.6762	-18.9186	29.1499	-19.2835	-13.791	-5.49257	-3.82461	-0.407309	-9.96635	-5.08526	25.0821	-27.2881	-52.3703	-3.62728	-111.977	-23.6608	59.6063	22.5938	-14.4256	-37.0195	-3.93607	-100.116	-10.4896	63.096	-37.7857	-27.2939	10.4917	-3.6628	-24.7496	-23.6311	35.2414	-13.6764	-12.5504	1.12601	-2.19111	-27.076	-10.3593	28.202	-79.6584	-27.2881	-52.3703	-3.62728
			Average	-19.2988	-23.0789	3.78006	-3.31385	-29.9234	-19.765	33.7034	-27.9552	-12.1468	-15.8084	-3.20735	-26.9998	-8.93943	11.1914	22.5406	-24.9518	-47.4925	-3.46762	-107.671	-21.4842	60.1785	29.1677	-12.7968	-41.9645	-3.56495	-92.1231	-9.23186	50.1585	-35.758	-27.0967	8.66138	-3.60763	-26.7478	-23.489	35.4092	-11.29	-13.9482	-2.65827	-3.40432	-19.8618	-10.5439	17.2036	-75.2152	-27.0224	-48.1928	-3.62779
2	8	2	1	-15.0595	-17.7482	2.68875	-4.18477	-13.9638	-13.5634	16.6525	-19.2811	-18.704	-0.577123	-3.19085	32.5218	-15.5131	-33.0989	31.3332	-17.9131	-49.2463	-4.21476	-108	-13.6983	58.7533	33.0892	-19.1349	-52.2241	-3.4207	-76.4096	-15.7142	24.1855	-21.1129	-17.4743	3.63868	-4.1881	-10.8994	-13.2861	14.5381	-19.3918	-19.0196	0.372239	-3.49498	20.7226	-15.5246	-20.3504	-67.1594	-17.9131	-49.2463	-4.21476
2	8	2	2	-20.9936	-17.1926	-3.80102	-4.28483	-20.0838	-12.9078	16.2827	-14.4926	-13.8218	-0.670819	-2.64984	30.1272	-11.172	-30.798	28.8225	-15.4533	-44.2758	-3.69116	-93.0565	-11.7622	48.7807	21.8979	-14.0205	-35.9184	-2.786	-65.5545	-11.2345	29.6361	-14.4845	-13.222	1.26254	-3.21212	-15.8454	-10.0099	17.108	-13.7589	-13.9933	-0.234456	-2.88678	24.6815	-11.1066	-24.9159	-60.7421	-17.2142	-43.5279	-4.32972
2	8	2	3	-19.835	-18.0428	-1.79219	-4.0196	-22.6706	-14.0232	20.8784	-41.0054	-16.8271	-24.1784	-0.578656	-77.5089	-16.2484	53.3305	26.4023	-14.7497	-41.152	-3.41107	-84.4337	-11.3386	43.2817	43.6277	-16.8271	-60.4548	-0.578656	-11.3893	-16.2484	-49.0655	-17.119	-14.6887	2.43026	-3.88966	-1.54159	-10.7991	3.97185	-15.9811	-19.3892	-3.40803	-3.44714	13.6578	-15.942	-17.0659	-61.1243	-18.0428	-43.0814	-4.0196
2	8	2	4	-18.6074	-14.9308	-3.67656	-3.49829	-20.6684	-11.4325	16.9919	-22.6918	-17.7964	-4.8954	-3.29856	12.1183	-14.4978	-17.0138	23.8141	-13.4303	-37.2444	-2.53538	-69.2168	-10.8949	31.9723	26.809	-17.3552	-44.1642	-3.13444	-83.4697	-14.2207	39.3055	-17.0765	-16.1397	0.936877	-4.28385	-0.496021	-11.8558	1.4329	-13.0046	-17.3552	-4.3506	-3.13444	21.626	-14.2207	-25.9766	-56.1923	-16.8882	-39.3041	-4.3637
2	8	2	5	-20.4082	-15.2986	-5.10959	-4.13532	-8.9133	-11.1633	3.80371	-16.1417	-15.8097	-0.331951	-3.0422	28.0346	-12.7675	-28.3666	21.0099	-15.8513	-36.8612	-3.85931	-101.89	-11.992	65.0291	27.505	-15.8097	-43.3147	-3.0422	-70.1291	-12.7675	26.8143	-13.8277	-14.6883	-0.860642	-3.31179	-14.3601	-11.3765	13.4994	-16.3247	-16.0329	0.291812	-3.2107	24.6617	-12.8222	-24.3699	-52.7125	-15.8513	-36.8612	-3.85931
			Average	-18.9807	-16.6426	-2.33812	-4.02456	-17.26	-12.618	14.9219	-22.7225	-16.5918	-6.13073	-2.55202	5.05862	-14.0398	-11.1894	26.2764	-15.4796	-41.756	-3.54233	-91.3194	-11.9372	49.5634	30.5858	-16.6295	-47.2152	-2.5924	-61.3904	-14.0371	14.1752	-16.7241	-15.2426	1.48154	-3.7771	-8.6285	-11.4655	10.11	-15.6922	-17.158	-1.46581	-3.23481	21.0699	-13.9232	-22.5357	-59.5861	-17.1819	-42.4042	-4.15742
2	9	1	1	-17.1229	-19.4636	2.34075	-2.41892	-27.8706	-17.0447	30.2113	-12.6934	-9.33475	-3.35865	-2.82345	-2.78137	-6.51131	-0.577278	7.97534	-16.8282	-24.8035	-2.43437	-63.0702	-14.3938	38.2667	14.5215	-9.2659	-23.7874	-2.84389	-57.9748	-6.42201	34.1874	-21.8584	-19.4548	2.40361	-2.47701	-26.0865	-16.9778	28.4901	-7.04367	-8.20495	-1.16128	-2.22474	-4.57344	-5.98021	3.41216	-43.3542	-19.086	-24.2682	-2.52666
2	9	1	2	-21.5422	-21.5882	0.0459618	-2.85264	-29.8956	-18.7355	29.9415	-5.04988	-5.05062	0.000741274	-1.31014	-9.99562	-3.74048	9.99636	9.30679	-17.3255	-26.6323	-2.66725	-65.7718	-14.6583	39.1395	19.9284	-9.22478	-29.1532	-2.49127	-43.6412	-6.73351	14.488	-21.6341	-21.5882	0.0459618	-2.85264	-29.8956	-18.7355	29.9415	-16.0433	-8.67071	7.37262	-2.68903	16.7126	-5.98168	-9.34002	-49.9187	-21.4353	-28.4833	-2.87357
2	9	1	3	-21.0354	-23.5226	2.48718	-2.75345	-29.8332	-20.7692	32.3204	-11.1164	-7.26219	-3.85417	-1.44815	-22.8716	-5.81403	19.0174	7.58523	-8.30836	-15.8936	-1.48354	-34.0107	-6.82483	18.1171	14.373	-9.34254	-23.7156	-2.78833	-59.1906	-6.55421	35.475	-26.3346	-23.5277	2.80687	-2.88008	-25.7276	-20.6476	28.5344	-9.61764	-9.54327	0.0743768	-2.7751	-6.3029	-6.76816	6.37727	-46.2103	-23.1709	-23.0394	-2.89813
2	9	1	4	-19.648	-20.8625	1.21451	-2.70613	-24.174	-18.1564	25.3885	-11.8589	-8.20842	-3.65046	-2.27827	-16.1916	-5.93015	12.5411	5.55561	-6.85684	-12.4125	-1.28127	-28.2223	-5.57557	15.8099	13.6938	-8.96424	-22.6581	-2.77937	-58.1236	-6.18487	35.4656	-24.013	-21.5085	2.50456	-2.68313	-19.0893	-18.8253	21.5938	-7.76561	-9.02389	-1.25828	-2.74609	-9.41276	-6.2778	8.15448	-40.7189	-21.4919	-19.227	-2.71783
2	9	1	5	-21.3829	-18.4948	-2.88813	-2.48738	-30.8859	-16.0074	27.9977	-9.77359	-6.83656	-2.93704	-1.40828	-15.905	-5.42827	12.9679	8.07545	-6.76611	-14.8416	-1.32161	-30.5356	-5.4445	15.694	14.9446	-9.82436	-24.769	-2.86389	-63.208	-6.96046	38.439	-15.6067	-18.4948	-2.88813	-2.48738	-30.8859	-16.0074	27.9977	-11.2137	-9.17234	2.0414	-2.73831	-4.4056	-6.43403	6.44701	-33.8195	-17.295	-16.5245	-2.59027
			Average	-20.1463	-20.7863	0.640054	-2.6437	-28.5318	-18.1426	29.1719	-10.0984	-7.33851	-2.75991	-1.85366	-13.549	-5.48485	10.7891	7.69968	-11.217	-18.9167	-1.83761	-44.3221	-9.37939	25.4055	15.4923	-9.32437	-24.8166	-2.75335	-56.4276	-6.57101	31.611	-21.8894	-20.9148	0.974575	-2.67605	-26.3369	-18.2387	27.3115	-10.3368	-8.92303	1.41377	-2.63465	-1.59641	-6.28838	3.01018	-42.8043	-20.4958	-22.3085	-2.72129
2	9	2	1	-13.9724	-11.9372	-2.03524	-2.99184	-26.1664	-8.94536	24.1311	-18.6636	-11.7721	-6.8915	-2.26229	11.8438	-9.50977	-18.7353	13.1077	-12.2431	-25.3508	-3.06052	-52.4475	-9.18258	27.0967	17.6692	-9.28634	-26.9555	-1.7931	-47.5501	-7.49325	20.5946	-11.6878	-12.0786	-0.390786	-3.07126	-17.8587	-9.00732	17.468	-5.50483	-6.0256	-0.520778	-0.876639	24.7823	-5.14896	-25.3031	-37.7748	-12.3575	-25.4173	-3.09759
2	9	2	2	-11.941	-11.2922	-0.648875	-3.04315	-14.7928	-8.24901	14.1439	-18.1619	-12.6663	-5.49552	-2.54723	18.8794	-10.1191	-24.3749	16.1455	-11.6238	-27.7693	-3.13075	-54.0606	-8.49303	26.2913	20.9058	-11.9551	-32.8609	-2.38059	-53.1996	-9.57456	20.3387	-12.8067	-11.3567	1.45001	-3.10495	-0.747197	-8.25176	2.1972	-7.51446	-12.3467	-4.83228	-2.44893	20.7975	-9.89781	-25.6298	-39.393	-11.6238	-27.7693	-3.13075
2	9	2	3	-12.9855	-9.44099	-3.5445	-2.50054	-23.1088	-6.94045	19.5643	-16.8108	-11.2079	-5.60295	-2.21101	13.9633	-8.99686	-19.5662	16.8719	-12.5304	-29.4023	-3.39117	-57.4107	-9.1392	28.0084	18.5876	-10.7739	-29.3615	-2.06472	-49.0347	-8.70916	19.6732	-12.7927	-12.3849	0.407804	-3.26899	-10.6653	-9.11596	11.0731	-6.55246	-11.1459	-4.5934	-2.14361	18.4523	-9.00226	-23.0457	-42.2076	-12.6785	-29.5291	-3.38393
2	9	2	4	-13.1263	-11.627	-1.49933	-3.11634	-15.9073	-8.51064	14.408	-17.1885	-11.412	-5.77651	-2.26001	16.2229	-9.15198	-21.9995	16.1765	-11.7535	-27.93	-3.11012	-58.3415	-8.64334	30.4115	18.7529	-11.1677	-29.9206	-2.20441	-56.357	-8.9633	26.4364	-11.8495	-11.9743	-0.124797	-3.15289	-6.25065	-8.82145	6.12585	-6.68954	-7.60193	-0.912383	-1.25855	26.7615	-6.34337	-27.6739	-40.2118	-12.116	-28.0958	-3.18186
2	9	2	5	-14.2658	-12.9328	-1.333	-3.03013	-21.2003	-9.9027	19.8673	-20.0397	-12.9387	-7.10096	-2.39411	18.9394	-10.5446	-26.0404	14.3058	-12.7787	-27.0845	-2.96977	-58.4691	-9.80892	31.3846	20.6886	-12.9387	-33.6273	-2.39411	-58.6208	-10.5446	24.9934	-13.3092	-13.1632	0.146033	-3.01845	-11.8843	-10.1448	12.0304	-6.01969	-12.0186	-5.99889	-2.11655	17.9403	-9.90204	-23.9392	-40.5127	-13.3371	-27.1757	-3.04417
			Average	-13.2582	-11.446	-1.81219	-2.9364	-20.2351	-8.50963	18.4229	-18.1729	-11.9994	-6.17349	-2.33493	15.9698	-9.66446	-22.1433	15.3215	-12.1859	-27.5074	-3.13246	-56.1459	-9.05341	28.6385	19.3208	-11.2244	-30.5452	-2.16738	-52.9524	-9.05697	22.4073	-12.4892	-12.1916	0.297652	-3.12331	-9.48123	-9.06825	9.77889	-6.4562	-9.82774	-3.37155	-1.76886	21.7468	-8.05889	-25.1183	-40.02	-12.4226	-27.5974	-3.16766
2	10	1	1	-6.27063	-20.6407	14.3701	-2.28772	-29.1944	-18.353	43.5644	-18.6699	-17.7891	-0.880761	-2.83324	-20.1286	-14.9559	19.2479	21.3459	-11.2908	-32.6367	-2.48532	-70.3734	-8.80549	37.7367	34.3595	-17.9251	-52.2846	-2.84528	-78.1478	-15.0798	25.8632	-54.2263	-28.2496	25.9767	-3.55969	-20.0204	-24.6899	45.9971	-17.8008	-18.1802	-0.379437	-2.83733	-19.5792	-15.3429	19.1997	-66.968	-27.9861	-38.9819	-3.5748
2	10	1	2	-8.26962	-26.6802	18.4106	-3.17836	-21.1301	-23.5019	39.5407	-10.4239	-8.79537	-1.62857	-2.4127	-2.97887	-6.38267	1.3503	14.5352	-11.9617	-26.4969	-2.43086	-68.7566	-9.53082	42.2597	15.8966	-11.8545	-27.7511	-2.44303	-68.4494	-9.41149	40.6983	-46.4338	-27.1966	19.2372	-3.3424	-20.66	-23.8542	39.8972	-19.221	-11.8545	7.36644	-2.44303	-12.3297	-9.41149	19.6962	-60.5881	-26.8913	-33.6968	-3.42972
2	10	1	3	-4.79999	-10.1732	5.37323	-2.29056	-15.4056	-7.88265	20.7788	-18.8271	-16.2726	-2.55451	-2.81581	-17.4171	-13.4568	14.8625	18.263	-10.6205	-28.8835	-2.32161	-65.3437	-8.29888	36.4602	30.1378	-16.4175	-46.5553	-2.83097	-71.2	-13.5866	24.6447	-60.2216	-30.3306	29.891	-3.78725	-15.7965	-26.5434	45.6874	-15.0982	-10.0071	5.09114	-2.29351	-14.8132	-7.71356	19.9043	-72.1283	-30.3306	-41.7977	-3.78725
2	10	1	4	-7.90259	-24.2013	16.2987	-2.75822	-32.0398	-21.4431	48.3385	-16.4639	-13.727	-2.73686	-2.82881	-14.8739	-10.8982	12.137	17.5927	-10.1275	-27.7203	-2.24506	-61.3309	-7.88248	33.6106	27.6169	-12.705	-40.3219	-2.63584	-60.7399	-10.0691	20.4181	-52.0444	-29.1572	22.8872	-3.82851	-22.125	-25.3287	45.0122	-14.0738	-10.0777	3.99611	-2.2669	-17.94	-7.81079	21.9361	-73.06	-29.2599	-43.8001	-3.79719
			Average	-6.81071	-20.4239	13.6132	-2.62872	-24.4425	-17.7951	38.0556	-16.0962	-14.146	-1.95017	-2.72264	-13.8496	-11.4234	11.8994	17.9342	-11.0001	-28.9343	-2.37071	-66.4511	-8.62942	37.5168	27.0027	-14.7255	-41.7282	-2.68878	-69.6343	-12.0368	27.9061	-53.2315	-28.7335	24.498	-3.62946	-19.6505	-25.104	44.1485	-16.5484	-12.5299	4.01856	-2.46019	-16.1655	-10.0697	20.1841	-68.1861	-28.617	-39.5691	-3.64724
2	10	2	1	-12.8891	-11.3595	-1.52956	-1.19319	-1.71991	-10.1664	0.190348	-9.65764	-13.1521	3.49443	-1.88395	36.0789	-11.2681	-32.5845	22.9923	-10.2763	-33.2685	-2.36538	-41.2821	-7.91088	8.01355	18.9598	-12.4824	-31.4423	-2.40569	-54.482	-10.0767	23.0398	-22.7106	-14.8512	7.85945	-3.33707	3.80834	-11.5141	4.05111	-32.6636	-20.3481	12.3155	-3.1767	44.0888	-17.1714	-31.7733	-51.7063	-14.7085	-36.9978	-3.30364
2	10	2	2	-15.5565	-12.4389	-3.11758	-2.09883	-26.8917	-10.34	23.7741	-13.5562	-13.768	0.211759	-2.14862	24.6735	-11.6194	-24.4617	39.7508	-13.273	-53.0238	-2.52108	-47.1071	-10.7519	-5.91672	18.6941	-17.4029	-36.0971	-2.83584	-42.1977	-14.5671	6.10065	-24.9032	-12.2379	12.6653	-3.11011	-0.841278	-9.12778	13.5066	-28.1318	-17.9469	10.1849	-3.05421	32.6256	-14.8927	-22.4407	-66.2967	-13.273	-53.0238	-2.52108
2	10	2	3	-13.594	-9.73813	-3.85586	-1.31327	-19.5429	-8.42486	15.6871	-14.2928	-20.2598	5.96701	-3.06201	30.8025	-17.1978	-24.8355	29.7798	-9.73102	-39.5108	-2.55147	-49.4776	-7.17955	9.96678	19.5986	-20.2598	-39.8585	-3.06201	-57.3824	-17.1978	17.524	-20.2121	-12.1478	8.06427	-2.65987	-10.7774	-9.48796	18.8416	-27.8319	-20.8232	7.00873	-3.28146	33.6233	-17.5417	-26.6146	-49.2418	-9.73102	-39.5108	-2.55147
2	10	2	4	-12.7756	-10.2928	-2.48278	-1.76154	-13.23	-8.53129	10.7472	-12.6953	-18.096	5.40071	-2.83026	37.1928	-15.2658	-31.7921	23.4225	-10.2928	-33.7153	-1.76154	-31.953	-8.53129	-1.76231	18.4127	-18.096	-36.5088	-2.83026	-44.869	-15.2658	8.36022	-25.4522	-12.9245	12.5276	-3.39851	6.66648	-9.52603	5.86114	-30.9012	-20.6717	10.2295	-3.42202	46.7714	-17.2497	-36.5419	-46.3374	-12.9245	-33.4129	-3.39851
			Average	-13.7038	-10.9573	-2.74645	-1.59171	-15.3461	-9.36564	12.5997	-12.5505	-16.319	3.76848	-2.48121	32.1869	-13.8378	-28.4185	28.9863	-10.8933	-39.8796	-2.29987	-42.4549	-8.5934	2.57532	18.9163	-17.0603	-35.9766	-2.78345	-49.7328	-14.2768	13.7562	-23.3195	-13.0404	10.2792	-3.12639	-0.285954	-9.91397	10.5651	-29.8821	-19.9475	9.93465	-3.2336	39.2773	-16.7139	-29.3426	-53.3956	-12.6593	-40.7363	-2.94368
2	11	1	1	-14.0613	-28.5411	14.4798	-3.20996	-25.907	-25.3312	40.3868	-9.94247	-13.1718	3.2293	-3.79044	-11.3958	-9.38133	14.6251	16.3643	-17.3526	-33.7168	-2.94933	-99.5138	-14.4032	65.7969	21.5936	-13.1718	-34.7653	-3.79044	-92.4154	-9.38133	57.6501	-49.7873	-29.4276	20.3596	-3.97159	-19.4946	-25.456	39.8542	-19.8112	-13.2726	6.53863	-2.52446	-12.8376	-10.7481	19.3762	-71.0987	-28.671	-42.4277	-3.96381
2	11	1	2	-20.2291	-29.4337	9.20455	-3.42023	-57.3157	-26.0134	66.5202	-8.44768	-11.7808	3.33308	-2.84698	-16.3138	-8.93378	19.6469	16.592	-23.2239	-39.8159	-3.53816	-115.392	-19.6858	75.5762	21.8728	-11.7808	-33.6536	-2.84698	-78.445	-8.93378	44.7915	-44.2806	-29.584	14.6966	-4.0338	-16.8583	-25.5502	31.555	-18.7279	-11.9529	6.77504	-3.65149	-1.50667	-8.30138	8.28171	-66.5352	-26.1924	-40.3428	-3.72994
2	11	1	3	-24.6689	-29.6424	4.97348	-3.75529	-48.8364	-25.8871	53.8099	-15.8625	-12.7233	-3.13925	-3.52559	-11.5	-9.19771	8.36075	15.1736	-13.8579	-29.0315	-2.43539	-82.7875	-11.4225	53.756	17.3089	-13.0805	-30.3894	-3.70829	-88.2706	-9.37223	57.8812	-40.4176	-29.9777	10.4399	-4.23719	-21.7904	-25.7405	32.2303	-15.3847	-12.8566	2.52806	-2.33027	-23.9726	-10.5264	26.5006	-63.2697	-25.5946	-37.6751	-3.69342
			Average	-19.6531	-29.2057	9.5526	-3.46183	-44.0197	-25.7439	53.5723	-11.4176	-12.5586	1.14105	-3.38767	-13.0699	-9.17094	14.2109	16.0433	-18.1448	-34.1881	-2.9743	-99.2312	-15.1705	65.0431	20.2584	-12.6777	-32.9361	-3.44857	-86.377	-9.22911	53.4409	-44.8285	-29.6631	15.1654	-4.08086	-19.3811	-25.5822	34.5465	-17.9746	-12.694	5.28058	-2.8354	-12.7723	-9.85862	18.0528	-66.9679	-26.8193	-40.1485	-3.79572
2	11	2	1	-15.4707	-22.5192	7.04852	-4.9944	52.2579	-17.5248	-45.2094	-11.2424	-15.2896	4.04719	-2.48273	44.3593	-12.8069	-40.3121	20.8304	-16.7874	-37.6178	-4.53382	-106.481	-12.2536	68.8637	11.3744	-12.495	-23.8694	-2.54824	-47.1128	-9.94676	23.2434	-32.8966	-22.6032	10.2934	-5.14548	48.9037	-17.4578	-38.6104	-23.9613	-16.2857	7.67568	-2.29635	58.8829	-13.9893	-51.2072	-64.602	-22.9222	-41.6799	-5.15267
2	11	2	2	-8.57263	-12.1179	3.54522	-2.97797	-6.52641	-9.13989	10.0716	-10.3917	-11.6364	1.24473	-2.5791	44.3584	-9.05733	-43.1137	22.5754	-19.8452	-42.4206	-5.17888	-120.507	-14.6664	78.0863	15.3359	-11.2183	-26.5542	-2.3587	-27.6058	-8.85956	1.05161	-40.6406	-22.1984	18.4422	-5.48686	45.6285	-16.7115	-27.1863	-17.7221	-12.1664	5.55571	-2.20085	40.3844	-9.96555	-34.8287	-64.4684	-21.6506	-42.8178	-5.43296
2	11	2	3	-10.3462	-4.81474	-5.53145	-0.270747	-26.283	-4.54399	20.7516	-10.9722	-14.2282	3.25604	-2.78022	51.4696	-11.448	-48.2136	24.6908	-21.2148	-45.9056	-5.65918	-119.956	-15.5556	74.0503	15.4453	-14.062	-29.5074	-2.62287	-46.7107	-11.4392	17.2033	-39.1818	-21.3287	17.8531	-5.27945	49.271	-16.0492	-31.4179	-21.329	-15.0722	6.25681	-3.04261	56.6478	-12.0296	-50.391	-67.1204	-21.2148	-45.9056	-5.65918
2	11	2	4	-9.57535	-11.0655	1.49017	-2.80586	-12.33	-8.25965	13.8202	-9.41212	-13.5519	4.13979	-2.76515	44.1605	-10.7868	-40.0208	24.569	-11.8788	-36.4478	-3.10567	-72.332	-8.7731	35.8842	18.0263	-13.5983	-31.6247	-2.70574	-45.4245	-10.8926	13.7998	-34.6713	-19.7805	14.8909	-5.15945	36.3237	-14.621	-21.4329	-18.5315	-13.2169	5.31462	-2.83618	45.4004	-10.3807	-40.0857	-63.2697	-19.9227	-43.3469	-5.11712
2	11	2	5	-11.828	-7.18446	-4.64356	-0.167808	-43.7851	-7.01665	39.1415	-6.72566	-11.1111	4.38539	-1.81793	41.735	-9.29313	-37.3496	33.6835	-22.5603	-56.2439	-5.67972	-124.201	-16.8806	67.9569	9.13475	-11.0725	-20.2073	-2.16928	-32.1783	-8.90325	11.9711	-38.3687	-21.6456	16.7231	-5.62889	22.4287	-16.0167	-5.70556	-17.9734	-10.9792	6.99422	-2.00373	41.8272	-8.97548	-34.833	-78.8042	-22.5603	-56.2439	-5.67972
			Average	-11.1586	-11.5404	0.381779	-2.24336	-7.33332	-9.297	7.7151	-9.74882	-13.1634	3.41463	-2.48503	45.2166	-10.6784	-41.8019	25.2698	-18.4573	-43.7271	-4.83145	-108.695	-13.6258	64.9683	13.8633	-12.4892	-26.3526	-2.48096	-39.8064	-10.0083	13.4538	-37.1518	-21.5113	15.6406	-5.34003	40.5111	-16.1712	-24.8706	-19.9035	-13.5441	6.35941	-2.47594	48.6285	-11.0681	-42.2691	-67.6529	-21.6541	-45.9988	-5.40833
2	12	1	1	-13.8549	-18.1163	4.26141	-2.5417	-4.55178	-15.5746	8.81319	-6.06987	-7.71473	1.64486	-2.00284	4.58499	-5.71189	-2.94013	10.4297	-17.9417	-28.3715	-2.46723	-53.127	-15.4745	24.7555	8.26653	-7.7924	-16.0589	-2.0612	-43.7607	-5.7312	27.7018	-22.5055	-18.1688	4.33666	-2.5862	-3.67874	-15.5826	8.0154	-11.836	-8.78797	3.04806	-1.84382	-1.39731	-6.94415	4.44537	-46.4709	-18.1163	-28.3546	-2.5417
2	12	1	2	-11.8099	-18.4412	6.63132	-2.48489	-3.8907	-15.9564	10.522	-6.13969	-8.42385	2.28416	-2.10963	2.94343	-6.31422	-0.659268	8.90172	-18.4412	-27.343	-2.48489	-55.4775	-15.9564	28.1345	7.83721	-10.0146	-17.8518	-1.9737	-46.5487	-8.04088	28.6969	-25.636	-18.6854	6.95057	-2.5979	-2.524	-16.0875	9.47457	-14.1358	-10.0146	4.12124	-1.9737	-0.654347	-8.04088	4.77559	-46.1392	-18.6769	-27.4623	-2.56782
2	12	1	3	-12.1672	-19.6074	7.44024	-2.58318	-0.385233	-17.0242	7.82547	-5.54218	-7.61091	2.06873	-2.1573	3.34557	-5.4536	-1.27684	8.74415	-14.5736	-23.3178	-2.36567	-58.3537	-12.208	35.0359	8.93513	-7.35964	-16.2948	-1.77696	-40.5964	-5.58268	24.3016	-27.8548	-19.9571	7.89776	-2.69449	0.0836161	-17.2626	7.81414	-12.1254	-8.72171	3.40365	-1.8125	-4.23673	-6.90921	7.64038	-48.6185	-19.9571	-28.6614	-2.69449
2	12	1	4	-15.7738	-19.5337	3.75994	-2.63013	-6.75304	-16.9036	10.513	-5.62721	-7.59791	1.97069	-2.12183	8.09317	-5.47608	-6.12248	12.729	-19.3734	-32.1024	-2.75638	-59.992	-16.617	27.8896	8.57687	-8.00847	-16.5853	-1.73641	-38.9138	-6.27206	22.3285	-24.3863	-19.5715	4.81483	-2.76243	-4.0469	-16.809	8.86172	-12.0655	-8.55565	3.50981	-2.17126	5.112	-6.38439	-1.60219	-52.0818	-19.8045	-32.2774	-2.74612
2	12	1	5	-11.8626	-18.4196	6.55708	-2.60813	-0.242713	-15.8115	6.7998	-6.09588	-7.25848	1.1626	-2.05741	4.08748	-5.20107	-2.92488	11.3049	-18.5693	-29.8741	-2.64965	-53.6005	-15.9196	23.7264	7.84775	-9.18196	-17.0297	-1.85392	-41.4537	-7.32804	24.424	-25.7444	-18.5298	7.21452	-2.6976	1.95223	-15.8322	5.26229	-13.5167	-9.18196	4.33469	-1.85392	1.28285	-7.32804	3.05185	-48.4434	-18.5693	-29.8741	-2.64965
			Average	-13.0937	-18.8237	5.73	-2.5696	-3.16469	-16.2541	8.89469	-5.89497	-7.72117	1.82621	-2.0898	4.61093	-5.63137	-2.78472	10.4219	-17.7799	-28.2017	-2.54476	-56.1101	-15.2351	27.9084	8.2927	-8.47141	-16.7641	-1.88044	-42.2547	-6.59097	25.4905	-25.2254	-18.9825	6.24287	-2.66772	-1.64276	-16.3148	7.88563	-12.7359	-9.05238	3.68349	-1.93104	0.0212922	-7.12134	3.6622	-48.3507	-19.0248	-29.3259	-2.63995
2	12	2	1	-7.79906	-12.4394	4.64035	-2.42228	10.5171	-10.0171	-5.87671	-8.36497	-13.5226	5.15762	-2.32801	32.6248	-11.1946	-27.4672	17.3693	-11.0355	-28.4047	-2.90433	-44.0781	-8.13116	15.6733	11.988	-8.73117	-20.7192	-2.13856	-36.8579	-6.59261	16.1387	-19.3372	-13.1571	6.18009	-2.78096	13.2135	-10.3762	-7.03343	-18.7149	-13.5385	5.17637	-2.30007	32.6757	-11.2384	-27.4994	-39.4444	-12.2384	-27.206	-2.92881
2	12	2	2	-8.19181	-8.26803	0.0762219	-1.1696	3.72922	-7.09843	-3.653	-7.53207	-7.92793	0.395861	-1.39753	12.7299	-6.5304	-12.3341	19.3404	-9.26604	-28.6064	-2.75594	-48.32	-6.5101	19.7136	5.84315	-7.92793	-13.7711	-1.39753	-19.4959	-6.5304	5.72484	-20.5622	-9.48463	11.0775	-2.72468	19.2989	-6.75995	-8.22132	-13.4109	-9.4792	3.93171	-1.60281	30.9844	-7.8764	-27.0527	-37.8724	-9.26604	-28.6064	-2.75594
2	12	2	3	-8.32234	-7.60488	-0.717466	-0.922656	1.63226	-6.68222	-2.34973	-7.73354	-12.7045	4.97099	-2.06468	35.4338	-10.6398	-30.4628	17.9511	-10.3503	-28.3014	-2.75713	-47.8562	-7.59321	19.5548	8.21015	-9.82222	-18.0324	-1.92403	-32.218	-7.89819	14.1856	-19.3437	-9.87422	9.46945	-2.65746	23.6975	-7.21676	-14.2281	-18.2849	-12.6157	5.66918	-2.18618	33.1697	-10.4296	-27.5005	-38.6518	-10.3503	-28.3014	-2.75713
2	12	2	4	-10.8189	-10.723	-0.0958686	-1.38938	-0.701412	-9.33366	0.605543	-7.35358	-10.7533	3.39971	-1.8038	14.4241	-8.94949	-11.0244	17.9555	-8.10128	-26.0567	-2.29835	-44.864	-5.80293	18.8073	31.3234	-6.27919	-37.6026	-2.57504	-42.7366	-3.70416	5.13395	-19.3296	-11.2823	8.04733	-2.75985	7.18455	-8.52246	0.862777	-32.1605	-7.33698	24.8235	-2.54602	34.7772	-4.79097	-9.95373	-39.6523	-11.0101	-28.6423	-2.81298
2	12	2	5	-6.39026	-6.09982	-0.290439	-0.96353	0.897778	-5.13629	-1.18822	-8.32113	-11.3926	3.07143	-1.96809	28.7407	-9.42447	-25.6693	24.4245	-7.32302	-31.7475	-2.8524	-42.5782	-4.47062	10.8306	23.4771	-6.48754	-29.9646	-2.38085	-36.1045	-4.1067	6.13985	-22.7531	-8.36412	14.3889	-2.87176	20.2685	-5.49237	-5.87952	-27.7375	-6.48754	21.2499	-2.38085	31.0879	-4.1067	-9.83794	-39.4025	-7.87012	-31.5324	-2.81003
			Average	-8.30447	-9.02703	0.72256	-1.37349	3.21498	-7.65355	-2.49242	-7.86106	-11.2602	3.39912	-1.91242	24.7907	-9.34776	-21.3915	19.4081	-9.21524	-28.6234	-2.71363	-45.5393	-6.50161	16.9159	16.1684	-7.84961	-24.018	-2.0832	-33.4826	-5.76641	9.46459	-20.2652	-10.4325	9.83267	-2.75894	16.7326	-7.67354	-6.89991	-22.0617	-9.89159	12.1701	-2.20319	32.539	-7.6884	-20.3689	-39.0047	-10.147	-28.8577	-2.81298
2	13	1	1	-19.7358	-24.8431	5.10733	-3.35521	-18.2702	-21.4879	23.3775	-17.9099	-12.9371	-4.97281	-2.60714	-7.00983	-10.3299	2.03702	12.0863	-22.2147	-34.301	-3.3319	-69.2226	-18.8828	34.9216	15.905	-12.8091	-28.7141	-2.62802	-54.1833	-10.1811	25.4692	-30.5392	-25.0224	5.51687	-3.21881	-22.0633	-21.8035	27.5802	-8.5067	-13.0437	-4.53699	-2.5196	-5.42512	-10.5241	0.888123	-60.597	-24.8431	-35.7539	-3.35521
2	13	1	2	-15.2582	-22.9045	7.64623	-3.25456	-5.30169	-19.6499	12.9479	-12.7927	-9.55066	-3.24202	-2.17362	3.67436	-7.37705	-6.91638	10.897	-19.0391	-29.9361	-3.02875	-62.9236	-16.0103	32.9875	10.1568	-9.63679	-19.7936	-2.40129	-35.7786	-7.2355	15.9851	-32.0443	-23.4501	8.59427	-3.10077	-7.92807	-20.3493	16.5223	-7.555	-9.52514	-1.97014	-2.42713	6.17493	-7.098	-8.14507	-54.8625	-22.9045	-31.9581	-3.25456
2	13	1	3	-17.5987	-23.45	5.85131	-3.38363	-19.2752	-20.0663	25.1265	-14.8705	-10.5403	-4.33026	-2.50059	3.15867	-8.03967	-7.48893	13.5584	-20.7584	-34.3169	-3.26764	-66.9734	-17.4908	32.6565	9.61391	-8.34847	-17.9624	-2.4338	-48.3668	-5.91467	30.4044	-30.858	-23.9178	6.9402	-3.20438	-18.1679	-20.7134	25.1081	-7.91443	-8.57681	-0.662375	-2.4795	-3.62556	-6.09731	2.96318	-59.0033	-23.7583	-35.245	-3.3578
2	13	1	4	-19.1732	-24.1591	4.98586	-3.49324	-18.7386	-20.6659	23.7245	-19.9094	-14.6621	-5.24729	-2.70123	-0.106475	-11.9609	-5.14081	15.5995	-21.6005	-37.2	-3.44015	-65.2488	-18.1603	28.0489	11.9011	-14.7902	-26.6913	-2.81617	-53.9336	-11.9741	27.2423	-29.6338	-24.0944	5.53932	-3.34634	-18.5653	-20.7481	24.1047	-10.5683	-14.8719	-4.30365	-2.83199	2.75246	-12.04	-7.05611	-62.4176	-24.1591	-38.2585	-3.49324
2	13	1	5	-13.6789	-22.3822	8.70331	-3.32148	-10.5712	-19.0607	19.2745	-11.6125	-10.3237	-1.28881	-2.56695	4.71582	-7.75677	-6.00462	11.3234	-21.5375	-32.8609	-3.32094	-67.5023	-18.2166	34.6414	7.51049	-9.09401	-16.6045	-2.21332	-47.1253	-6.88069	30.5208	-31.1461	-22.3557	8.79043	-3.26523	-11.4205	-19.0905	20.2109	-9.19887	-10.3838	-1.18489	-2.54105	3.92775	-7.84272	-5.11264	-55.4176	-22.2552	-33.1624	-3.34657
			Average	-17.089	-23.5478	6.45881	-3.36162	-14.4314	-20.1862	20.8902	-15.419	-11.6028	-3.81624	-2.50991	0.886508	-9.09287	-4.70274	12.6929	-21.03	-33.723	-3.27788	-66.3741	-17.7522	32.6512	11.0174	-10.9357	-21.9532	-2.49852	-47.8775	-8.43721	25.9244	-30.8443	-23.7681	7.07622	-3.22711	-15.629	-20.541	22.7052	-8.74866	-11.2803	-2.53161	-2.55985	0.760892	-8.72042	-3.2925	-58.4596	-23.584	-34.8756	-3.36148
2	13	2	1	-11.4217	-15.4981	4.07635	-3.77497	18.6057	-11.7231	-14.5294	-16.8836	-15.3663	-1.51737	-2.65335	33.3228	-12.7129	-34.8402	23.2026	-14.7905	-37.9931	-3.8026	-55.9023	-10.9879	17.9092	23.7509	-15.3663	-39.1172	-2.65335	-41.7873	-12.7129	2.67018	-21.6059	-10.0604	11.5455	-3.08184	31.0137	-6.97861	-19.4682	-15.2365	-14.7877	0.448877	-2.6786	28.1951	-12.1091	-27.7462	-52.7836	-14.7905	-37.9931	-3.8026
2	13	2	2	-8.88515	-13.3833	4.4981	-3.27321	12.0208	-10.11	-7.52273	-18.5147	-15.1082	-3.40651	-2.6766	33.3488	-12.4316	-36.7553	20.9082	-13.2437	-34.1519	-3.34499	-49.8605	-9.89873	15.7086	26.144	-15.1082	-41.2522	-2.6766	-37.1433	-12.4316	-4.10892	-20.0273	-13.3238	6.70342	-3.39307	20.8947	-9.93078	-14.1913	-11.8088	-15.1177	-3.30895	-2.69046	32.1179	-12.4273	-35.4269	-47.4635	-13.3545	-34.1091	-3.29215
2	13	2	3	-9.00194	-14.391	5.38904	-3.56307	20.1809	-10.8279	-14.7918	-16.994	-14.2338	-2.76013	-2.66655	38.5293	-11.5673	-41.2895	18.9135	-14.5265	-33.44	-3.50249	-50.4371	-11.024	16.9971	25.3677	-14.2338	-39.6016	-2.66655	-42.2317	-11.5673	2.63013	-20.2314	-14.5265	5.70494	-3.50249	21.2353	-11.024	-15.5304	-12.4858	-13.9117	-1.42587	-2.78078	34.7584	-11.1309	-36.1843	-47.9665	-14.5265	-33.44	-3.50249
2	13	2	4	-7.14527	-13.5296	6.38431	-3.62774	18.0918	-9.90184	-11.7075	-16.4222	-13.532	-2.8902	-2.29343	39.2264	-11.2386	-42.1166	23.0177	-12.3224	-35.3401	-3.51624	-53.3096	-8.80612	17.9696	22.0589	-13.5931	-35.652	-2.33397	-32.9856	-11.2591	-2.66639	-20.589	-13.7201	6.8689	-3.52817	22.3196	-10.192	-15.4507	-11.3949	-11.1186	0.276321	-2.33863	32.6006	-8.77994	-32.3242	-47.6624	-12.3224	-35.3401	-3.51624
2	13	2	5	-7.71568	-13.5295	5.81379	-3.63589	20.3219	-9.89358	-14.5081	-16.0176	-13.4575	-2.56013	-2.39137	36.335	-11.0661	-38.8951	21.4924	-14.192	-35.6844	-3.85473	-61.1163	-10.3373	25.4319	26.433	-13.5843	-40.0173	-2.42618	-24.4123	-11.1582	-15.605	-21.0654	-14.192	6.87334	-3.85473	20.8828	-10.3373	-14.0095	-11.8699	-13.4254	-1.55551	-2.49863	31.1155	-10.9268	-32.671	-49.8764	-14.192	-35.6844	-3.85473
			Average	-8.83396	-14.0663	5.23232	-3.57498	17.8442	-10.4913	-12.6119	-16.9664	-14.3396	-2.62687	-2.53626	36.1525	-11.8033	-38.7793	21.5069	-13.815	-35.3219	-3.60421	-54.1252	-10.2108	18.8033	24.7509	-14.3771	-39.128	-2.55133	-35.712	-11.8258	-3.416	-20.7038	-13.1646	7.53921	-3.47206	23.2692	-9.69253	-15.73	-12.5592	-13.6722	-1.11303	-2.59742	31.7575	-11.0748	-32.8705	-49.1505	-13.8372	-35.3133	-3.59364
2	14	1	1	-17.4185	-23.6868	6.26828	-2.85967	-28.148	-20.8271	34.4163	-8.94391	-9.03156	0.08765	-2.30439	-12.4508	-6.72717	12.5384	7.66529	-8.21289	-15.8782	-1.64008	-40.9048	-6.57281	25.0266	16.0947	-10.3287	-26.4235	-2.81776	-57.5455	-7.51097	31.1221	-30.5946	-23.9009	6.69375	-3.03261	-25.4126	-20.8682	32.1064	-13.2387	-10.3287	2.90996	-2.81776	-4.26979	-7.51097	7.17975	-55.1291	-23.9009	-31.2282	-3.03261
2	14	1	2	-16.4146	-22.915	6.5004	-2.94269	-6.7302	-19.9723	13.2306	-11.1097	-9.88467	-1.225	-2.60746	-12.3041	-7.27721	11.0791	10.0851	-19.4148	-29.4999	-2.80935	-73.9042	-16.6055	44.4044	14.3858	-10.3091	-24.695	-2.55586	-60.6726	-7.75325	35.9776	-30.1119	-23.0842	7.02778	-2.92499	-6.65781	-20.1592	13.6856	-10.1871	-10.2443	-0.0571242	-2.50326	-15.6519	-7.741	15.5947	-54.7732	-23.0842	-31.689	-2.92499
2	14	1	3	-17.3679	-24.1556	6.78768	-2.84554	-18.3866	-21.31	25.1743	-7.80867	-8.23791	0.429241	-1.728	-11.1979	-6.5099	11.6272	11.8562	-25.1753	-37.0316	-3.20112	-83.8643	-21.9742	46.8327	15.3026	-10.8351	-26.1377	-3.01046	-62.8279	-7.82464	36.6901	-33.9021	-25.2267	8.67548	-3.25927	-10.254	-21.9674	18.9295	-13.9568	-10.8351	3.1217	-3.01046	-0.394802	-7.82464	3.5165	-62.3016	-25.2267	-37.0749	-3.25927
2	14	1	4	-17.6011	-24.358	6.75697	-3.01552	-10.4874	-21.3425	17.2444	-9.17986	-9.37405	0.194192	-1.82141	-14.7288	-7.55265	14.923	9.496	-13.6243	-23.1203	-2.26257	-63.5043	-11.3618	40.384	13.1873	-9.46723	-22.6545	-2.80044	-53.296	-6.66679	30.6415	-31.5722	-24.3541	7.2181	-2.94144	-12.1645	-21.4127	19.3826	-11.9708	-9.46723	2.50361	-2.80044	1.60258	-6.66679	0.901034	-57.0908	-24.4022	-32.6886	-2.98539
2	14	1	5	-15.5959	-26.0281	10.4322	-3.21693	-19.0388	-22.8112	29.471	-8.54359	-8.99111	0.447521	-2.73424	-4.69614	-6.25687	5.14366	11.3854	-23.0496	-34.435	-3.08888	-85.9522	-19.9607	51.5172	14.7246	-9.28431	-24.0089	-2.96819	-53.8622	-6.31612	29.8533	-36.8954	-26.0846	10.8109	-3.13945	-20.4876	-22.9451	31.2985	-10.1769	-9.28431	0.892625	-2.96819	-3.37903	-6.31612	4.27166	-62.8586	-25.9002	-36.9584	-3.2534
			Average	-16.8796	-24.2287	7.34911	-2.97607	-16.5582	-21.2526	23.9073	-9.11714	-9.10386	-0.0132796	-2.2391	-11.0755	-6.86476	11.0623	10.0976	-17.8954	-27.993	-2.6004	-69.626	-15.295	41.633	14.739	-10.0449	-24.7839	-2.83054	-57.6408	-7.21436	32.8569	-32.6153	-24.5301	8.08519	-3.05955	-14.9953	-21.4705	23.0805	-11.9061	-10.0319	1.87415	-2.82002	-4.41858	-7.2119	6.29273	-58.4306	-24.5028	-33.9278	-3.09113
2	14	2	1	-8.53426	-15.7704	7.23614	-3.55799	21.3591	-12.2124	-14.123	-7.89684	-11.2465	3.34969	-1.79858	24.2206	-9.44796	-20.8709	19.1755	-16.0362	-35.2116	-3.68892	-69.0661	-12.3472	33.8544	14.9365	-11.4952	-26.4317	-1.77727	-33.8241	-9.71793	7.39239	-25.8078	-16.5118	9.29607	-4.12656	31.6053	-12.3852	-22.3092	-15.5119	-11.1445	4.3674	-1.72464	26.4376	-9.4199	-22.0702	-51.7452	-16.3815	-35.3637	-3.92697
2	14	2	2	-14.9439	-23.2985	8.35458	-4.37175	62.4667	-18.9267	-54.1121	-7.26557	-11.9415	4.67594	-1.90114	34.9683	-10.0404	-30.2924	18.5048	-23.2693	-41.7741	-4.34917	-76.3182	-18.9202	34.5441	14.9252	-11.9464	-26.8716	-1.9977	-37.4811	-9.94872	10.6095	-31.7286	-23.2693	8.45931	-4.34917	63.0291	-18.9202	-54.5698	-16.9284	-11.978	4.95037	-1.98646	34.3539	-9.99153	-29.4036	-65.0434	-23.2693	-41.7741	-4.34917
2	14	2	3	-13.3468	-10.0501	-3.29673	-0.380889	-4.83526	-9.66917	1.53853	-7.38555	-11.3844	3.99889	-1.88291	30.2536	-9.50153	-26.2548	17.3359	-17.5709	-34.9067	-4.10109	-79.5556	-13.4698	44.6489	14.5038	-11.4177	-25.9214	-1.87338	-33.5144	-9.54429	7.59297	-26.729	-17.914	8.81504	-4.28774	36.7811	-13.6262	-27.9661	-15.8223	-11.0635	4.75884	-1.78917	31.4149	-9.2743	-26.6561	-52.9982	-17.914	-35.0843	-4.28774
2	14	2	4	-13.8497	-23.1278	9.27805	-4.14186	66.435	-18.9859	-57.1569	-7.56359	-10.9236	3.36005	-1.84159	30.9114	-9.08205	-27.5514	17.8891	-22.7477	-40.6367	-4.21794	-73.065	-18.5297	32.4282	15.0075	-10.907	-25.9144	-1.86507	-30.0318	-9.04189	4.11734	-33.1069	-23.382	9.72486	-4.1791	68.3312	-19.2029	-58.6064	-15.1502	-10.2901	4.86011	-1.71484	31.6442	-8.57528	-26.784	-63.9355	-23.202	-40.7335	-4.21449
2	14	2	5	-9.99015	-15.0106	5.02047	-3.65557	6.21297	-11.3551	-1.1925	-9.73917	-12.7788	3.03966	-2.06565	32.2404	-10.7132	-29.2007	17.9675	-14.9822	-32.9498	-3.68615	-68.7519	-11.2961	35.8021	16.8486	-12.7788	-29.6274	-2.06565	-35.5771	-10.7132	5.94963	-20.1249	-14.9822	5.14267	-3.68615	6.15247	-11.2961	-1.0098	-16.9586	-13.0256	3.93299	-2.11479	34.2124	-10.9108	-30.2794	-47.936	-15.0106	-32.9254	-3.65557
			Average	-12.133	-17.4515	5.3185	-3.22161	30.3277	-14.2299	-25.0092	-7.97014	-11.655	3.68485	-1.89797	30.5189	-9.75702	-26.834	18.1745	-18.9212	-37.0958	-4.00865	-73.3513	-14.9126	36.2555	15.2443	-11.709	-26.9533	-1.91581	-34.0857	-9.7932	7.13237	-27.4994	-19.2118	8.28759	-4.12574	41.1799	-15.0861	-32.8923	-16.0743	-11.5003	4.57394	-1.86598	31.6126	-9.63436	-27.0387	-56.3317	-19.1555	-37.1762	-4.08679
2	15	1	1	-17.5928	-24.0301	6.43735	-3.05164	-24.7359	-20.9785	31.1733	-6.4828	-7.1259	0.643097	-1.73957	-9.86465	-5.38633	10.5077	15.2316	-19.7314	-34.963	-3.01681	-63.9678	-16.7146	29.0049	12.7428	-8.83385	-21.5767	-2.50093	-49.9397	-6.33292	28.3631	-30.72	-24.0747	6.64521	-3.1466	-22.452	-20.9281	29.0972	-12.3884	-9.0015	3.38692	-2.57535	-6.63953	-6.42615	10.0265	-59.4745	-23.4955	-35.979	-3.23534
2	15	1	2	-17.3868	-26.0036	8.61672	-3.33539	-18.0802	-22.6682	26.697	-18.8625	-11.3059	-7.55657	-2.56703	-13.7595	-8.73888	6.20296	15.5712	-18.6486	-34.2198	-2.85495	-68.8607	-15.7937	34.6409	15.2119	-11.205	-26.4169	-2.5487	-48.1446	-8.65631	21.7277	-35.4083	-26.0363	9.372	-3.4762	-13.875	-22.5601	23.247	-9.74631	-7.5699	2.17641	-1.59072	-10.0811	-5.97918	12.2575	-65.481	-26.0363	-39.4447	-3.4762
2	15	1	3	-19.0089	-23.789	4.78009	-3.10145	-20.7973	-20.6875	25.5774	-22.4159	-12.3613	-10.0546	-2.71506	-15.74	-9.64623	5.68542	13.8169	-19.0379	-32.8548	-2.9183	-68.684	-16.1196	35.8293	17.1052	-12.2804	-29.3856	-2.67275	-52.3225	-9.60765	22.9369	-30.5395	-24.5593	5.98022	-3.31755	-18.623	-21.2418	24.6033	-9.22073	-8.07959	1.14115	-1.69585	-13.3534	-6.38374	14.4945	-60.7803	-24.401	-36.3793	-3.33417
2	15	1	4	-19.34	-26.1369	6.79689	-3.3655	-25.9652	-22.7714	32.7621	-13.1424	-9.72562	-3.41673	-2.77886	-5.72275	-6.94677	2.30602	13.9432	-20.3094	-34.2526	-3.0239	-73.3476	-17.2855	39.095	12.4858	-9.78368	-22.2694	-2.80161	-55.2924	-6.98208	33.023	-34.246	-25.6202	8.62578	-3.51354	-18.5305	-22.1067	27.1563	-11.6644	-6.96511	4.69928	-1.79096	-4.88662	-5.17415	9.58589	-63.9392	-25.8486	-38.0906	-3.52481
2	15	1	5	-18.64	-23.3104	4.67046	-3.09853	-18.5202	-20.2119	23.1907	-18.1768	-10.1056	-8.07123	-2.68675	-12.3017	-7.41882	4.23042	14.7491	-22.7764	-37.5255	-3.29701	-68.8416	-19.4794	31.3161	13.9253	-10.1056	-24.0309	-2.68675	-48.8104	-7.41882	24.7795	-28.7837	-23.4745	5.30925	-3.20309	-15.9944	-20.2714	21.3037	-7.93946	-7.44107	0.49839	-1.61794	-12.015	-5.82314	12.5134	-60.802	-23.0816	-37.7203	-3.29859
			Average	-18.3937	-24.654	6.2603	-3.1905	-21.6198	-21.4635	27.8801	-15.8161	-10.1249	-5.69121	-2.49745	-11.4777	-7.62741	5.78651	14.6624	-20.1007	-34.7631	-3.02219	-68.7404	-17.0786	33.9772	14.2942	-10.4417	-24.7359	-2.64215	-50.9019	-7.79956	26.166	-31.9395	-24.753	7.18649	-3.3314	-17.895	-21.4216	25.0815	-10.1919	-7.81143	2.38043	-1.85416	-9.39513	-5.95727	11.7756	-62.0954	-24.5726	-37.5228	-3.37382
2	15	2	1	-8.27451	-12.7063	4.43178	-3.17526	32.1779	-9.53102	-27.7462	-20.4095	-20.7759	0.366359	-3.19934	33.4479	-17.5766	-33.0816	19.2157	-8.05092	-27.2666	-2.84767	-35.1622	-5.20325	7.89564	26.0677	-20.87	-46.9377	-3.22173	-53.9874	-17.6483	7.04962	-24.9445	-8.05092	16.8935	-2.84767	39.5927	-5.20325	-22.6992	-22.4484	-20.0418	2.40658	-3.1777	37.0931	-16.8641	-34.6865	-41.639	-12.7971	-28.8418	-3.34401
2	15	2	2	-9.66167	-13.1448	3.48313	-3.51239	0.331884	-9.63241	3.15125	-22.8153	-20.8195	-1.9958	-3.2299	29.6886	-17.5896	-31.6844	19.7643	-14.1528	-33.9171	-3.52684	-57.2399	-10.626	23.3228	26.5317	-21.4405	-47.9722	-3.34385	-56.938	-18.0967	8.96582	-19.8047	-13.7675	6.03723	-3.3269	12.449	-10.4406	-6.41173	-20.5443	-21.4405	-0.896192	-3.34385	33.0456	-18.0967	-33.9418	-48.0699	-14.1528	-33.9171	-3.52684
2	15	2	3	-8.16935	-13.4656	5.29628	-3.35157	19.6244	-10.1141	-14.3281	-18.5658	-18.7675	0.201799	-2.87309	27.4842	-15.8945	-27.2824	28.5442	-9.96838	-38.5126	-3.55512	-49.3149	-6.41326	10.8023	23.2725	-18.564	-41.8365	-2.9161	-46.5688	-15.6479	4.73228	-22.1628	-10.3415	11.8214	-3.51141	17.4738	-6.83006	-5.65245	-20.0539	-18.564	1.48994	-2.9161	27.9613	-15.6479	-26.4713	-48.481	-9.96838	-38.5126	-3.55512
2	15	2	4	-14.2453	-17.8628	3.61757	-3.84072	1.06656	-14.0221	2.551	-21.4217	-17.6407	-3.78093	-2.8882	25.5604	-14.7525	-29.3413	22.8317	-17.8499	-40.6815	-3.86718	-61.2152	-13.9827	20.5337	21.311	-17.8151	-39.1262	-2.88952	-49.8704	-14.9256	10.7443	-22.1645	-17.0123	5.15221	-3.78196	15.3726	-13.2303	-10.2204	-14.6063	-17.8541	-3.24786	-2.91286	29.0205	-14.9413	-32.2684	-58.5314	-17.8499	-40.6815	-3.86718
2	15	2	5	-13.6099	-16.7313	3.12139	-3.61963	-11.9061	-13.1117	15.0275	-22.9963	-20.2721	-2.72427	-3.26202	36.0671	-17.01	-38.7914	22.9196	-17.1018	-40.0214	-3.67364	-61.8626	-13.4282	21.8413	24.8469	-20.2935	-45.1404	-3.28412	-51.8972	-17.0094	6.75681	-23.2404	-16.092	7.14841	-3.53857	23.3634	-12.5534	-16.215	-19.3208	-19.8013	-0.480502	-3.23109	37.0822	-16.5702	-37.5627	-57.1232	-17.1018	-40.0214	-3.67364
			Average	-10.7921	-14.7822	3.99003	-3.49992	8.25894	-11.2823	-4.26891	-21.2417	-19.6551	-1.58657	-3.09051	30.4496	-16.5646	-32.0362	22.6551	-13.4248	-36.0798	-3.49409	-52.959	-9.93067	16.8791	24.406	-19.7966	-44.2026	-3.13107	-51.8524	-16.6656	7.64976	-22.4634	-13.0528	9.41055	-3.4013	21.6503	-9.65152	-12.2397	-19.3947	-19.5404	-0.145607	-3.11632	32.8405	-16.424	-32.9862	-50.7689	-14.374	-36.3949	-3.59336
2	16	1	1	-14.4878	-16.3993	1.91146	-2.11334	-32.4989	-14.2859	34.4103	-9.95616	-8.17034	-1.78583	-2.24638	-11.637	-5.92396	9.85115	11.5447	-10.7748	-22.3195	-1.90324	-54.7502	-8.87157	32.4307	16.5724	-11.6885	-28.2609	-2.0614	-58.4674	-9.62711	30.2065	-18.6936	-16.3204	2.37316	-2.06888	-33.4244	-14.2515	35.7975	-16.0079	-11.9182	4.08971	-2.06299	-18.9846	-9.85525	23.0743	-37.6642	-14.6261	-23.038	-2.11245
2	16	1	2	-14.5417	-17.3364	2.7947	-2.05699	-37.497	-15.2794	40.2917	-9.21027	-7.7825	-1.42777	-2.22226	-5.77544	-5.56024	4.34767	10.5976	-8.74003	-19.3377	-1.86241	-42.9191	-6.87762	23.5815	12.0168	-6.88082	-18.8976	-1.74352	-30.1117	-5.1373	11.2141	-20.1594	-17.2762	2.88329	-2.08605	-36.9739	-15.1901	39.8572	-10.1438	-8.88752	1.25628	-1.88153	-12.4987	-7.00599	13.755	-34.3866	-17.3364	-17.0502	-2.05699
2	16	1	3	-15.7991	-18.1547	2.35552	-2.17854	-34.2137	-15.9761	36.5692	-10.2127	-8.4523	-1.7604	-2.39294	-5.70251	-6.05936	3.94211	7.31702	-12.2065	-19.5236	-2.09498	-57.3287	-10.1116	37.8052	9.6081	-8.34706	-17.9552	-2.42247	-51.0484	-5.92459	33.0932	-20.5867	-18.0657	2.52097	-2.13038	-34.4257	-15.9354	36.9466	-13.1934	-11.3741	1.81927	-2.0126	-11.7322	-9.36154	13.5514	-40.8332	-18.0657	-22.7674	-2.13038
2	16	1	4	-11.9907	-18.0204	6.02972	-2.06319	-27.8017	-15.9572	33.8314	-8.88957	-10.9262	2.03668	-1.83049	-18.9667	-9.09575	21.0033	10.6695	-11.353	-22.0225	-1.87487	-53.419	-9.47812	31.3965	13.3962	-10.8652	-24.2613	-1.81982	-51.7894	-9.04535	27.5281	-27.4333	-19.3792	8.05403	-2.31729	-26.6276	-17.062	34.6817	-13.0631	-10.7604	2.30274	-1.80361	-18.0351	-8.95675	20.3378	-40.9526	-19.4329	-21.5197	-2.29355
2	16	1	5	-12.0697	-16.3232	4.25344	-2.20069	-26.0007	-14.1225	30.2541	-7.52501	-7.42426	-0.100743	-1.83504	-11.6157	-5.58923	11.5149	10.8067	-8.13448	-18.9412	-1.88092	-41.8702	-6.25356	22.929	10.8645	-7.00499	-17.8695	-2.36964	-43.3809	-4.63535	25.5113	-20.5766	-16.3232	4.25344	-2.20069	-26.0007	-14.1225	30.2541	-10.2874	-8.0028	2.28461	-2.2815	-0.0103069	-5.7213	2.29491	-38.4954	-16.3232	-22.1722	-2.20069
			Average	-13.7778	-17.2468	3.46897	-2.12255	-31.6024	-15.1242	35.0714	-9.15874	-8.55113	-0.607612	-2.10542	-10.7395	-6.44571	10.1318	10.1871	-10.2418	-20.4289	-1.92328	-50.0574	-8.31849	29.6286	12.4916	-8.95731	-21.4489	-2.08337	-46.9596	-6.87394	25.5107	-21.4899	-17.473	4.01698	-2.16066	-31.4905	-15.3123	35.5074	-12.5391	-10.1886	2.35052	-2.00845	-12.2522	-8.18016	14.6027	-38.4664	-17.1569	-21.3095	-2.15881
2	16	2	1	-6.84102	-6.93316	0.0921358	-0.77147	-2.07211	-6.16169	2.16425	-8.04832	-9.43336	1.38504	-1.58658	22.1227	-7.84678	-20.7376	17.7549	-10.8835	-28.6384	-3.73982	-57.4271	-7.14367	28.7887	9.6563	-9.43336	-19.0897	-1.58658	-22.3533	-7.84678	3.2636	-18.2517	-11.8266	6.42509	-3.69003	13.0064	-8.13653	-6.58129	-12.9261	-9.29546	3.63069	-1.7734	23.0256	-7.52205	-19.3949	-39.5219	-10.8835	-28.6384	-3.73982
2	16	2	2	-11.9254	-11.1126	-0.812738	-1.93899	14.6752	-9.17363	-15.4879	-6.06384	-8.44753	2.3837	-1.56441	21.8789	-6.88313	-19.4952	26.421	-8.83111	-35.2521	-3.47596	-51.1547	-5.35515	15.9026	7.38434	-8.63311	-16.0174	-1.65958	-22.7229	-6.97353	6.70543	-24.5438	-9.55206	14.9917	-3.36239	30.3179	-6.18968	-15.3262	-14.8028	-9.86175	4.9411	-1.94324	29.8308	-7.91851	-24.8897	-44.0833	-8.83111	-35.2521	-3.47596
2	16	2	3	-8.70508	-6.97585	-1.72923	-0.595291	0.418522	-6.38056	-2.14775	-8.25018	-11.3204	3.0702	-1.72776	29.3436	-9.59262	-26.2734	17.9164	-13.5225	-31.4388	-3.1424	-43.1172	-10.3801	11.6784	8.95917	-11.861	-20.8202	-1.89369	-24.4278	-9.96734	3.60759	-19.5507	-11.5759	7.97478	-2.86646	18.6625	-8.70941	-10.6877	-16.5892	-11.3907	5.19847	-1.9467	29.1892	-9.44405	-23.9907	-44.9613	-13.5225	-31.4388	-3.1424
2	16	2	4	-6.40196	-9.65647	3.25451	-2.30113	14.0771	-7.35534	-10.8226	-7.43529	-9.08817	1.65288	-1.68153	20.9973	-7.40663	-19.3444	27.8481	-7.01638	-34.8645	-3.14639	-47.8657	-3.86999	13.0012	7.50019	-9.22278	-16.723	-1.66994	-23.5966	-7.55284	6.87362	-21.777	-8.36107	13.416	-3.26883	22.2635	-5.09224	-8.84756	-17.4711	-11.4792	5.99189	-2.24099	31.7171	-9.23818	-25.7252	-41.9902	-8.36107	-33.6292	-3.26883
2	16	2	5	-5.78158	-6.39556	0.613977	-0.4002	0.992446	-5.99536	-0.378469	-6.43622	-9.84637	3.41015	-1.56281	25.911	-8.28355	-22.5008	31.258	-7.63668	-38.8946	-3.17318	-57.8029	-4.4635	18.9083	7.11626	-10.062	-17.1782	-1.63096	-21.7599	-8.431	4.58173	-22.2061	-8.05441	14.1517	-3.04895	17.7569	-5.00546	-3.60523	-14.8142	-10.1295	4.68468	-1.70865	27.5433	-8.42086	-22.8587	-46.8746	-7.90145	-38.9732	-3.12759
			Average	-7.931	-8.21473	0.283732	-1.20142	5.61823	-7.01332	-5.3345	-7.24677	-9.62716	2.38039	-1.62462	24.0507	-8.00254	-21.6703	24.2397	-9.57802	-33.8177	-3.33555	-51.4735	-6.24247	17.6558	8.12325	-9.84245	-17.9657	-1.68815	-22.9721	-8.1543	5.00639	-21.2658	-9.874	11.3918	-3.24733	20.4014	-6.62666	-9.0096	-15.3207	-10.4313	4.88937	-1.9226	28.2612	-8.50873	-23.3719	-43.4863	-9.89992	-33.5863	-3.35092
2	17	1	1	-11.3438	-19.7591	8.41529	-2.70502	-6.89318	-17.0541	15.3085	-8.15877	-7.55993	-0.59884	-1.95256	2.6439	-5.60737	-3.24274	12.3564	-19.4117	-31.7681	-2.78373	-73.4131	-16.628	41.645	9.6954	-8.60964	-18.305	-2.37044	-51.5174	-6.2392	33.2123	-28.5161	-19.8396	8.67652	-2.77509	-5.65138	-17.0645	14.3279	-10.6543	-8.49913	2.15519	-2.16517	-0.245854	-6.33396	2.40105	-51.9659	-19.8396	-32.1263	-2.77509
2	17	1	2	-11.9763	-19.7161	7.73982	-2.75537	-11.949	-16.9607	19.6888	-7.89548	-8.63322	0.737739	-2.31052	0.304715	-6.3227	0.433025	15.3032	-19.3809	-34.6841	-2.85963	-70.2694	-16.5213	35.5853	9.13908	-8.73282	-17.8719	-2.35365	-53.5464	-6.37917	35.6745	-28.0251	-19.778	8.2471	-2.85654	-10.6263	-16.9215	18.8734	-10.2432	-8.5743	1.66888	-2.31465	-1.31981	-6.25965	2.98868	-54.5	-19.6342	-34.8659	-2.87286
2	17	1	3	-12.9803	-21.2938	8.31343	-2.88184	-8.67024	-18.4119	16.9837	-8.13119	-8.64425	0.513052	-2.03319	-1.45389	-6.61106	1.96694	14.2568	-21.0037	-35.2605	-3.01465	-76.2302	-17.9891	40.9696	9.68411	-7.50415	-17.1883	-1.69111	-42.4157	-5.81305	25.2274	-30.0149	-21.2915	8.7234	-2.9803	-5.59456	-18.3112	14.318	-11.1248	-9.22886	1.89594	-2.3865	-0.917047	-6.84236	2.81299	-56.5222	-21.1898	-35.3324	-3.00805
			Average	-12.1001	-20.2563	8.15618	-2.78074	-9.17079	-17.4756	17.327	-8.06181	-8.27913	0.217317	-2.09876	0.498242	-6.18038	-0.280925	13.9721	-19.9321	-33.9042	-2.886	-73.3042	-17.0461	39.4	9.50619	-8.28221	-17.7884	-2.1384	-49.1598	-6.14381	31.3714	-28.852	-20.303	8.54901	-2.87065	-7.29076	-17.4324	15.8398	-10.6741	-8.76743	1.90667	-2.28877	-0.827569	-6.47866	2.73424	-54.3294	-20.2212	-34.1082	-2.88534
2	17	2	1	-6.16524	-12.4675	6.30222	-3.07864	6.47205	-9.38882	-0.169833	-10.7166	-14.2669	3.55027	-2.37704	29.9781	-11.8899	-26.4279	18.646	-13.2076	-31.8535	-3.10819	-60.1816	-10.0994	28.3281	15.477	-14.2669	-29.7439	-2.37704	-39.7049	-11.8899	9.96094	-22.2142	-12.5872	9.62697	-2.93881	15.743	-9.64843	-6.11602	-18.5684	-13.9275	4.64087	-2.46756	30.5733	-11.46	-25.9324	-45.0611	-13.2076	-31.8535	-3.10819
2	17	2	2	-9.36757	-14.9206	5.55306	-3.53063	11.616	-11.39	-6.06293	-9.5419	-12.2523	2.71045	-2.03276	29.7872	-10.2196	-27.0768	26.9058	-6.43509	-33.3409	-2.65097	-47.523	-3.78412	14.1821	14.1468	-12.5913	-26.7381	-2.10318	-31.6614	-10.4882	4.92322	-20.8817	-14.3483	6.53344	-3.43251	13.4386	-10.9158	-6.90517	-17.3013	-12.7149	4.58642	-2.23739	30.2577	-10.4775	-25.6713	-49.1243	-14.8363	-34.2881	-3.49773
2	17	2	3	-7.9985	-6.60867	-1.38982	0.104302	0.65931	-6.71298	-2.04913	-5.68835	-9.47196	3.78361	-1.76411	29.7946	-7.70786	-26.011	18.0836	-14.2386	-32.3222	-3.50203	-65.9244	-10.7366	33.6022	6.98744	-9.47196	-16.4594	-1.76411	-25.1042	-7.70786	8.64478	-21.8394	-14.1703	7.66907	-3.43618	15.0321	-10.7341	-7.36305	-13.5413	-9.57114	3.97015	-1.8087	29.3942	-7.76244	-25.4241	-46.5608	-14.2386	-32.3222	-3.50203
2	17	2	4	-7.62435	-15.5057	7.88136	-3.56731	15.4853	-11.9384	-7.6039	-7.49864	-10.8221	3.32346	-1.86491	29.9117	-8.95719	-26.5883	25.4955	-7.29104	-32.7866	-2.58766	-48.2238	-4.70338	15.4372	10.7393	-11.69	-22.4293	-2.08539	-34.4351	-9.60464	12.0058	-25.2386	-15.018	10.2206	-3.38451	21.8128	-11.6335	-11.5922	-16.3894	-11.6051	4.78426	-2.1227	29.5948	-9.48241	-24.8105	-54.8765	-15.9719	-38.9045	-3.58952
2	17	2	5	-5.70586	-9.18992	3.48406	-1.80014	6.49269	-7.38978	-3.00863	-2.99047	-7.14109	4.15062	-1.54739	20.3201	-5.5937	-16.1695	17.3612	-14.3688	-31.7301	-3.56201	-64.1757	-10.8068	32.4456	3.52528	-8.00518	-11.5305	-1.77094	-25.5104	-6.23424	13.9799	-24.2128	-13.8561	10.3567	-3.29807	17.34	-10.558	-6.98328	-23.4622	-12.8372	10.6249	-1.77224	31.7132	-11.065	-21.0882	-46.0989	-14.3688	-31.7301	-3.56201
			Average	-7.3723	-11.7385	4.36618	-2.37449	8.14506	-9.36399	-3.77888	-7.2872	-10.7909	3.50368	-1.91724	27.9584	-8.87364	-24.4547	21.2984	-11.1082	-32.4067	-3.08217	-57.2057	-8.02606	24.7991	10.1752	-11.2051	-21.3802	-2.02013	-31.2832	-9.18495	9.90294	-22.8773	-13.996	8.88137	-3.29802	16.6733	-10.698	-7.79195	-17.8525	-12.1312	5.72133	-2.08172	30.3066	-10.0495	-24.5853	-48.3443	-14.5246	-33.8197	-3.45189
2	18	1	1	-21.9328	-27.9691	6.03624	-4.05847	-29.5957	-23.9106	35.632	-12.2447	-10.8367	-1.40797	-3.35035	9.09784	-7.48636	-10.5058	25.7717	-27.927	-53.6987	-4.21265	-98.141	-23.7143	44.4424	16.6995	-11.0778	-27.7773	-3.38978	-72.9609	-7.68797	45.1836	-35.3821	-27.4702	7.91192	-4.1986	-20.298	-23.2716	28.2099	-10.2989	-11.1066	-0.807759	-3.39071	8.09955	-7.7159	-8.90731	-81.7746	-28.0987	-53.6759	-4.1666
2	18	1	2	-21.5809	-27.9537	6.37277	-4.02891	-25.9731	-23.9247	32.3459	-11.3968	-11.2988	-0.0980369	-3.40812	5.76643	-7.89068	-5.86446	32.8357	-28.1341	-60.9699	-4.1724	-92.0023	-23.9617	31.0324	18.1765	-12.4294	-30.6058	-3.80855	-77.9301	-8.62083	47.3243	-34.995	-28.1185	6.87648	-4.25705	-19.8008	-23.8615	26.6773	-14.1546	-12.4613	1.69327	-3.78462	10.293	-8.6767	-8.59976	-89.104	-28.1341	-60.9699	-4.1724
2	18	1	3	-21.8289	-28.4123	6.58344	-4.22959	-17.266	-24.1827	23.8495	-12.5368	-11.4098	-1.12703	-3.4732	15.6041	-7.9366	-16.7311	31.3282	-28.5934	-59.9215	-4.12529	-93.4336	-24.4681	33.5121	18.5607	-11.2652	-29.8259	-3.40827	-64.7953	-7.85691	34.9694	-35.637	-28.6447	6.9923	-3.9991	-22.2217	-24.6456	29.214	-10.4036	-9.89613	0.507468	-3.21553	8.45526	-6.6806	-7.94779	-88.6107	-28.6447	-59.966	-3.9991
2	18	1	4	-22.3105	-29.4668	7.15625	-4.01877	-31.3278	-25.448	38.4841	-13.0053	-11.8959	-1.10936	-3.52061	-2.21411	-8.37533	1.10475	24.5254	-29.1988	-53.7242	-4.17473	-101.976	-25.0241	48.2518	17.2714	-12.4659	-29.7374	-3.66003	-82.7848	-8.80589	53.0474	-37.1397	-29.5177	7.62203	-4.17316	-28.2325	-25.3445	35.8546	-12.12	-12.4113	-0.291332	-3.65135	-0.0231692	-8.75995	-0.268162	-83.5012	-29.5177	-53.9836	-4.17316
2	18	1	5	-20.703	-27.0642	6.36121	-4.03892	-3.45228	-23.0253	9.81349	-12.7129	-12.3822	-0.330704	-3.6731	14.8378	-8.70911	-15.1685	27.3201	-26.751	-54.0711	-4.14071	-88.4045	-22.6103	34.3334	19.3669	-11.7012	-31.0681	-3.51399	-65.2546	-8.18722	34.1865	-33.4254	-27.0642	6.36121	-4.03892	-3.45228	-23.0253	9.81349	-12.2641	-12.38	-0.115887	-3.652	13.913	-8.72797	-14.0289	-81.0345	-26.9724	-54.0621	-4.10669
			Average	-21.6712	-28.1732	6.50198	-4.07493	-21.523	-24.0983	28.025	-12.3793	-11.5647	-0.814622	-3.48508	8.61841	-8.07961	-9.43303	28.3562	-28.1209	-56.4771	-4.16516	-94.7915	-23.9557	38.3144	18.015	-11.7879	-29.8029	-3.55612	-72.7451	-8.23177	42.9422	-35.3158	-28.163	7.15279	-4.13337	-18.8011	-24.0297	25.9538	-11.8482	-11.6511	0.197152	-3.53884	8.14753	-8.11222	-7.95038	-84.805	-28.2735	-56.5315	-4.12359
2	18	2	1	-12.5037	-21.3886	8.88487	-5.17525	33.5692	-16.2133	-24.6843	-15.3454	-19.5553	4.20988	-3.82103	56.9805	-15.7343	-52.7706	27.9902	-21.9113	-49.9015	-5.19228	-84.7635	-16.719	34.862	25.7234	-19.8258	-45.5491	-3.79764	-59.9525	-16.0281	14.4034	-33.2561	-22.09	11.1661	-5.12599	39.8858	-16.964	-28.7197	-24.6779	-19.9314	4.74648	-3.71664	59.3325	-16.2147	-54.586	-72.1776	-22.1765	-50.0011	-5.17354
2	18	2	2	-11.3342	-19.9273	8.59318	-5.07554	49.7756	-14.8518	-41.1824	-11.3088	-15.2746	3.96576	-2.96468	35.3123	-12.3099	-31.3465	23.8337	-20.4622	-44.2959	-5.14783	-72.9866	-15.3143	28.6906	19.7487	-15.5052	-35.2539	-2.95197	-53.1426	-12.5532	17.8887	-33.0035	-20.3519	12.6516	-4.96967	72.2476	-15.3822	-59.596	-20.9376	-15.3519	5.58576	-2.72117	41.3531	-12.6307	-35.7673	-65.004	-20.7683	-44.2357	-5.18154
2	18	2	3	-12.4827	-21.2035	8.72078	-5.19693	67.0609	-16.0066	-58.3401	-11.2701	-16.5646	5.29451	-2.71787	34.8221	-13.8468	-29.5276	17.7275	-22.2627	-39.9902	-5.29228	-66.6001	-16.9704	26.6099	20.4273	-16.5646	-36.9919	-2.71787	-55.0406	-13.8468	18.0486	-39.757	-25.9811	13.776	-4.99023	96.3015	-20.9908	-82.5256	-22.3067	-16.3485	5.95828	-2.67521	35.5518	-13.6732	-29.5935	-63.4629	-23.3542	-40.1086	-5.35404
2	18	2	4	-11.7735	-21.8298	10.0563	-4.99544	41.279	-16.8343	-31.2227	-16.7304	-19.4934	2.76302	-3.38013	46.4267	-16.1132	-43.6637	26.6971	-22.9788	-49.6759	-5.18556	-79.6993	-17.7933	30.0234	24.8806	-19.4523	-44.3329	-3.33325	-60.8482	-16.1191	16.5153	-39.1637	-23.2303	15.9334	-5.02017	68.1285	-18.2101	-52.1951	-22.3829	-19.4523	2.93051	-3.33325	47.0771	-16.1191	-44.1466	-72.7868	-23.5963	-49.1905	-5.27107
2	18	2	5	-11.0063	-28.2502	17.2439	-5.36465	42.8441	-22.8855	-25.6003	-14.2689	-15.9623	1.69347	-2.95114	31.4899	-13.0112	-29.7964	29.5966	-28.2502	-57.8468	-5.36465	-121.386	-22.8855	63.5389	23.6957	-15.9452	-39.6409	-2.9528	-54.324	-12.9924	14.6831	-47.5941	-28.0486	19.5455	-5.40089	56.8857	-22.6477	-37.3402	-18.0955	-15.5469	2.54865	-2.66686	51.1465	-12.88	-48.5979	-86.498	-28.5226	-57.9754	-5.4287
			Average	-11.8201	-22.5199	10.6998	-5.16156	46.9057	-17.3583	-36.2059	-13.7847	-17.37	3.58533	-3.16697	41.0063	-14.2031	-37.421	25.169	-23.173	-48.3421	-5.23652	-85.087	-17.9365	36.745	22.8951	-17.4586	-40.3538	-3.1507	-56.6616	-14.3079	16.3078	-38.5549	-23.9404	14.6145	-5.10139	66.6898	-18.839	-52.0753	-21.6801	-17.3262	4.35394	-3.02263	46.8922	-14.3036	-42.5383	-71.9858	-23.6836	-48.3023	-5.28178
2	19	1	1	-19.9321	-19.6479	-0.284156	-2.50024	-19.5467	-17.1477	19.2625	-17.6838	-10.3655	-7.31822	-2.55639	-7.99392	-7.80915	0.675701	7.37262	-18.2332	-25.6058	-2.51726	-58.0934	-15.7159	32.4876	15.1908	-10.1732	-25.3641	-2.52934	-50.2121	-7.64391	24.848	-19.3743	-19.5168	-0.142511	-2.43397	-19.6624	-17.0828	19.5199	-4.00999	-7.7351	-3.7251	-1.79838	-2.36459	-5.93671	-1.36052	-46.0925	-19.5309	-26.5616	-2.54077
2	19	1	2	-21.3577	-19.593	-1.76472	-2.60782	-22.1201	-16.9852	20.3554	-18.3584	-11.2591	-7.09927	-2.45452	-5.09386	-8.80459	-2.00541	6.74067	-16.8825	-23.6232	-2.5513	-55.2328	-14.3312	31.6096	17.4841	-11.2631	-28.7471	-2.39786	-43.5925	-8.8652	14.8454	-18.8258	-19.8491	-1.02334	-2.38627	-23.911	-17.4629	22.8877	-4.54529	-10.4966	-5.95128	-2.10072	-3.4878	-8.39585	-2.46347	-44.4842	-19.593	-24.8912	-2.60782
2	19	1	3	-20.1822	-19.7783	-0.40386	-2.54373	-20.0545	-17.2346	19.6506	-13.488	-7.25239	-6.23558	-2.31001	-1.39165	-4.94238	-4.84393	8.95567	-17.6917	-26.6473	-2.55378	-55.7005	-15.1379	29.0532	12.6023	-7.27282	-19.8751	-2.313	-42.3431	-4.95983	22.468	-19.4119	-19.7771	-0.365143	-2.50216	-20.7414	-17.2749	20.3762	-4.29357	-5.8451	-1.55153	-1.522	-6.73511	-4.3231	5.18358	-47.2977	-19.5006	-27.7971	-2.57567
2	19	1	4	-19.5811	-20.4122	0.831121	-2.51222	-15.9986	-17.9	16.8297	-15.1087	-8.98109	-6.12761	-2.47668	-3.72635	-6.50441	-2.40126	12.2666	-18.4788	-30.7454	-2.62274	-59.3814	-15.8561	28.636	14.0648	-8.84926	-22.914	-2.42145	-42.4485	-6.42781	19.5344	-21.6356	-20.5042	1.13144	-2.62526	-14.4221	-17.8789	15.5536	-3.71233	-5.24806	-1.53574	-1.39725	-6.04019	-3.85081	4.50445	-52.3447	-20.356	-31.9888	-2.64727
2	19	1	5	-21.5733	-20.0627	-1.51063	-2.64081	-18.962	-17.4219	17.4513	-17.0233	-10.2064	-6.8169	-2.34088	-5.55839	-7.86551	-1.25852	10.1067	-18.2003	-28.307	-2.61925	-56.0682	-15.581	27.7612	15.3845	-10.2428	-25.6273	-2.34494	-44.3017	-7.89784	18.6744	-18.552	-20.0627	-1.51063	-2.64081	-18.962	-17.4219	17.4513	-3.49965	-10.103	-6.60333	-2.33607	-4.97287	-7.76691	-1.63046	-49.1131	-19.9167	-29.1964	-2.66803
			Average	-20.5253	-19.8988	-0.626449	-2.56096	-19.3363	-17.3379	18.7099	-16.3324	-9.61291	-6.71952	-2.4277	-4.75283	-7.18521	-1.96668	9.08844	-17.8973	-26.9857	-2.57287	-56.8953	-15.3244	29.9095	14.9453	-9.56024	-24.5055	-2.40132	-44.5796	-7.15892	20.074	-19.5599	-19.942	-0.382037	-2.51769	-19.5398	-17.4243	19.1577	-4.01216	-7.88556	-3.8734	-1.83088	-4.72011	-6.05468	0.846715	-47.8665	-19.7794	-28.087	-2.60791
2	19	2	1	-9.48751	-9.279	-0.208511	-2.5549	11.7547	-6.72411	-11.9633	-12.6117	-11.9413	-0.670386	-1.50487	30.5237	-10.4365	-31.194	14.2679	-9.63225	-23.9002	-3.01524	-46.5954	-6.617	22.6952	13.1736	-12.6063	-25.7799	-1.72098	-21.4254	-10.8854	-4.3545	-10.8198	-9.63225	1.18757	-3.01524	7.79735	-6.617	-6.60979	-13.8637	-12.9264	0.937247	-1.83047	28.4019	-11.096	-27.4647	-33.5324	-9.63225	-23.9002	-3.01524
2	19	2	2	-10.8377	-11.9363	1.0986	-3.04803	15.6891	-8.88827	-14.5905	-15.1621	-15.6552	0.493023	-2.10985	32.1273	-13.5453	-31.6343	16.8981	-11.7161	-28.6142	-3.23254	-55.9236	-8.48359	27.3093	16.5601	-15.6552	-32.2153	-2.10985	-36.2402	-13.5453	4.02498	-13.1354	-11.9378	1.19756	-3.12212	14.8209	-8.81567	-13.6233	-16.1482	-15.6552	0.493023	-2.10985	32.1273	-13.5453	-31.6343	-40.635	-11.8714	-28.7636	-3.17866
2	19	2	3	-9.72649	-10.871	1.1445	-2.62294	13.397	-8.24805	-12.2525	-14.3599	-14.2397	-0.120226	-1.96148	30.3521	-12.2782	-30.4724	16.6192	-11.5685	-28.1877	-2.97305	-50.3385	-8.59544	22.1508	17.5867	-14.2397	-31.8264	-1.96148	-26.3592	-12.2782	-5.46713	-14.1941	-11.421	2.7731	-3.01634	16.0429	-8.40464	-13.2698	-15.0215	-14.2822	0.739302	-1.99169	29.69	-12.2906	-28.9507	-39.769	-11.5793	-28.1897	-2.91554
2	19	2	4	-10.2631	-9.72587	-0.537229	-3.1851	4.50413	-6.54077	-5.04136	-12.157	-13.0776	0.920658	-1.75828	26.9134	-11.3194	-25.9927	15.7902	-10.3096	-26.0998	-3.26868	-52.2867	-7.04095	26.1868	13.4485	-12.167	-25.6155	-1.61924	-23.9975	-10.5477	-1.61803	-10.9222	-10.28	0.642213	-3.25041	9.33812	-7.02955	-8.6959	-17.4474	-14.4845	2.96285	-1.95002	27.6403	-12.5345	-24.6774	-36.4095	-10.3096	-26.0998	-3.26868
2	19	2	5	-12.4066	-11.4807	-0.925891	-2.84647	17.3802	-8.63424	-18.3061	-13.1765	-13.005	-0.17154	-1.77902	28.7332	-11.226	-28.9048	18.1418	-11.8518	-29.9937	-3.35149	-52.0181	-8.50035	22.0245	12.3706	-13.0724	-25.443	-1.59205	-20.7422	-11.4804	-4.70083	-12.4564	-12.0418	0.41457	-3.29285	17.3042	-8.74898	-16.8896	-13.8448	-13.4288	0.41601	-1.73686	30.705	-11.6919	-30.289	-42.2302	-12.1559	-30.0743	-3.22883
			Average	-10.5443	-10.6586	0.114293	-2.85149	12.545	-7.80709	-12.4308	-13.4935	-13.5838	0.0903058	-1.8227	29.7299	-11.7611	-29.6396	16.3434	-11.0157	-27.3591	-3.1682	-51.4324	-7.84747	24.0733	14.6279	-13.5481	-28.176	-1.80072	-25.7529	-11.7474	-2.4231	-12.3056	-11.0626	1.243	-3.13939	13.0607	-7.92317	-11.8177	-15.2651	-14.1554	1.10969	-1.92378	29.7129	-12.2316	-28.6032	-38.5152	-11.1097	-27.4055	-3.12139
2	20	1	1	-8.65098	-19.6031	10.9521	-2.19804	-34.9304	-17.405	45.8825	-9.59905	-9.88543	0.286384	-2.20659	-26.1169	-7.67884	26.4033	22.3832	-21.2539	-43.6371	-2.98809	-86.3517	-18.2659	42.7146	29.8392	-10.6084	-40.4475	-2.82971	-63.6098	-7.77864	23.1623	-37.999	-23.232	14.767	-3.07039	-29.4038	-20.1616	44.1708	-14.0102	-11.229	2.78125	-2.8843	-26.266	-8.3447	29.0473	-66.9005	-22.7785	-44.122	-3.08827
2	20	1	2	-11.7772	-25.3043	13.5271	-3.23379	-31.4577	-22.0705	44.9848	-12.3455	-10.7423	-1.60315	-2.97068	-28.3655	-7.77165	26.7623	22.3744	-23.1084	-45.4829	-3.17423	-93.3186	-19.9342	47.8358	29.9191	-10.5801	-40.4992	-2.96076	-59.5069	-7.6193	19.0077	-39.2906	-25.4241	13.8666	-3.34803	-31.6661	-22.076	45.5326	-12.0922	-9.54736	2.54481	-1.5541	-23.5433	-7.99326	26.0881	-71.2225	-25.1832	-46.0393	-3.35374
2	20	1	3	-10.5621	-20.6341	10.072	-2.2729	-39.2244	-18.3612	49.2964	-14.6396	-11.2144	-3.42525	-2.99486	-30.9491	-8.2195	27.5238	25.2739	-24.0909	-49.3648	-3.27891	-98.6605	-20.812	49.2957	28.052	-11.2144	-39.2663	-2.99486	-61.6322	-8.2195	22.3658	-42.858	-26.2444	16.6136	-3.42194	-34.0071	-22.8225	50.6207	-11.2334	-8.88687	2.34655	-1.49634	-23.3494	-7.39053	25.6959	-75.8139	-26.0699	-49.744	-3.43528
2	20	1	4	-11.7545	-18.481	6.72645	-2.12813	-38.6525	-16.3528	45.3789	-13.3743	-10.9444	-2.42989	-2.9979	-28.8617	-7.94651	26.4318	23.3997	-20.7989	-44.1985	-3.0671	-86.9679	-17.7318	42.7693	27.3849	-10.814	-38.1989	-2.99484	-61.0323	-7.81912	22.8335	-35.4436	-23.4512	11.9924	-3.21623	-30.6915	-20.235	42.6839	-9.77028	-8.25311	1.51718	-1.50649	-20.4654	-6.74662	21.9826	-68.4674	-23.4512	-45.0162	-3.21623
2	20	1	5	-11.9464	-24.0535	12.1071	-3.31283	-30.8559	-20.7406	42.963	-11.1052	-11.1124	0.00716602	-3.08858	-26.1749	-8.02379	26.1821	26.8511	-22.669	-49.5201	-3.23511	-85.956	-19.4339	36.4359	28.7324	-11.0237	-39.7562	-3.11255	-64.1807	-7.91117	24.4245	-36.1606	-24.0535	12.1071	-3.31283	-30.8559	-20.7406	42.963	-12.1452	-8.86093	3.28425	-1.51349	-19.864	-7.34744	23.1483	-74.0437	-23.9379	-50.1058	-3.33827
			Average	-10.9382	-21.6152	10.6769	-2.62914	-35.0242	-18.986	45.7011	-12.2127	-10.7798	-1.43295	-2.85172	-28.0936	-7.92806	26.6607	24.0565	-22.3842	-46.4407	-3.14869	-90.2509	-19.2355	43.8102	28.7855	-10.8481	-39.6336	-2.97854	-61.9924	-7.86955	22.3588	-38.3504	-24.481	13.8693	-3.27389	-31.3249	-21.2071	45.1942	-11.8503	-9.35545	2.49481	-1.79094	-22.6976	-7.56451	25.1924	-71.2896	-24.2841	-47.0055	-3.28636
2	20	2	1	-9.28869	-7.8488	-1.43989	-0.253253	-3.65736	-7.59555	2.21748	-13.8236	-14.1423	0.318768	-2.74722	25.8535	-11.3951	-25.5348	19.7858	-10.0139	-29.7997	-2.29607	-49.3761	-7.71782	19.5764	22.4697	-14.3526	-36.8223	-2.78335	-43.4089	-11.5692	6.58662	-15.4359	-10.2147	5.22116	-2.70562	2.7169	-7.5091	2.50425	-15.4262	-14.4737	0.952453	-2.79711	31.1606	-11.6766	-30.2081	-40.3942	-10.4612	-29.933	-2.4748
2	20	2	2	-9.597	-12.2461	2.64907	-3.1086	0.69224	-9.13746	1.95682	-16.5851	-16.4929	-0.0922497	-2.88522	27.8376	-13.6076	-27.9299	24.5772	-9.79653	-34.3737	-2.98318	-54.3675	-6.81335	19.9938	26.2919	-16.4929	-42.7847	-2.88522	-46.838	-13.6076	4.05325	-19.3955	-12.8305	6.565	-2.84417	7.07802	-9.9863	-0.513021	-16.6777	-16.2697	0.407988	-2.79224	27.8716	-13.4775	-27.4636	-44.5243	-10.7604	-33.7639	-3.06006
2	20	2	3	-13.3121	-18.5	5.18791	-1.99252	49.4881	-16.5075	-44.3002	-11.3038	-7.22761	-4.07619	-1.36706	5.1898	-5.86056	-9.26599	25.192	-7.85797	-33.05	-2.71965	-50.1803	-5.13832	17.1303	23.1547	-9.82642	-32.9811	-1.81636	-21.967	-8.01006	-11.0141	-25.2515	-15.5823	9.66928	-2.82569	41.4086	-12.7566	-31.7393	-13.383	-8.86083	4.5222	-2.16093	12.7449	-6.6999	-8.22265	-46.8014	-15.5823	-31.2191	-2.82569
2	20	2	4	-10.3735	-10.6235	0.24998	-0.854869	1.24435	-9.76858	-0.994367	-12.418	-15.4641	3.04608	-2.71304	32.1059	-12.7511	-29.0598	19.8108	-9.7283	-29.5391	-2.64498	-50.6465	-7.08332	21.1073	22.434	-15.4641	-37.8981	-2.71304	-45.7114	-12.7511	7.81336	-18.624	-9.55759	9.06637	-2.55639	14.9492	-7.0012	-5.88286	-18.5284	-15.4255	3.10287	-2.678	32.3134	-12.7475	-29.2105	-44.8507	-13.3372	-31.5135	-2.93513
2	20	2	5	-10.0152	-9.18948	-0.825736	0.319862	4.17554	-9.50934	-5.00128	-13.3457	-16.7205	3.3748	-2.8805	31.7605	-13.84	-28.3857	15.9696	-10.5218	-26.4914	-1.49022	-32.1028	-9.03153	5.61146	23.8586	-16.7205	-40.5791	-2.8805	-54.5579	-13.84	13.9788	-14.4148	-9.68803	4.72681	-2.66604	3.12491	-7.022	1.6019	-20.0953	-16.7205	3.3748	-2.8805	31.7605	-13.84	-28.3857	-37.0131	-10.5218	-26.4914	-1.49022
			Average	-10.5173	-11.6816	1.16427	-1.17788	10.3886	-10.5037	-9.2243	-13.4952	-14.0095	0.514241	-2.51861	24.5495	-11.4909	-24.0352	21.0671	-9.58369	-30.6508	-2.42682	-47.3346	-7.15687	16.6839	23.6418	-14.5713	-38.2131	-2.61569	-42.4966	-11.9556	4.28357	-18.6243	-11.5746	7.04972	-2.71958	13.8555	-8.85503	-6.8058	-16.8221	-14.3501	2.47206	-2.66176	27.1702	-11.6883	-24.6981	-42.7167	-12.1326	-30.5842	-2.55718
[truncated: 10 more columns]
